# Supplementary material for: rac-2-Iodo-3,4-dihydro­naphthalen-1(2H)-one
Source: Acta Crystallogr Sect E Struct Rep Online. 2009 Nov 21;65(Pt 12):o3172. doi: 10.1107/S1600536809049095 (PMC2971913; doi:10.1107/S1600536809049095)
Supplement: Supplementary file 1 [file e-65-o3172-sup1.cif]

##############################################################################
###                                                                        ###
###        Electronic paper (Acta Crystallographica Section E)             ###
###                                                                        ###
##############################################################################
#                                                                            #
# This CIF contains the data in a paper accepted for publication in Acta     #
# Crystallographica Section E. It conforms to the requirements of Notes      #
# for Authors for Section E, and has been peer reviewed under the auspices   #
# of the IUCr Commission on Journals.                                        #
#                                                                            #
# Full details of the Crystallographic Information File format               #
# are given in the paper "The Crystallographic Information File (CIF):       #
# a New Standard Archive File for Crystallography" by S. R. Hall, F. H.      #
# Allen and I. D. Brown [Acta Cryst. (1991), A47, 655-685].                  #
#                                                                            #
# The current version of the core CIF dictionary is obtainable from          #
# ftp://ftp.iucr.org/pub/cif_core.dic. The current version number is 2.4.    #
#                                                                            #
# Software is freely available for graphical display of the structure(s) in  #
# this CIF.  For information consult the CIF home page http://www.iucr.org/  #
# cif/home.html                                                              #
#                                                                            #
# This file may be used for bona fide research purposes within the           #
# scientific community so long as proper attribution is given to the journal # 
# article from which it was obtained.                                        #
#                                                                            #
##############################################################################
                                             
data_global
_audit_creation_method     ?
_journal_date_recd_electronic     2009-11-17
_journal_date_accepted     2009-11-18
_journal_name_full     'Acta Crystallographica, Section E'
_journal_year     2009
_journal_volume     65
_journal_issue     12
_journal_page_first     o3172
_journal_page_last     o3172
_journal_paper_category     QO
_journal_coeditor_code     HB5236
_publ_contact_author
;
Muhammad Nawaz Tahir
University of Sargodha
Department of Physics
Sargodha
Pakistan
;
_publ_contact_author_email     'dmntahir_uos@yahoo.com'
_publ_contact_author_fax     '0092 48 32 22 121'
_publ_contact_author_phone     '0092 48 92 30 914'
_publ_section_title
;
<i>rac</i>-2-Iodo-3,4-dihydronaphthalen-1(2<i>H</i>)-one
;
loop_
    _publ_author_name
    _publ_author_address
    'Raza, Abdul Rauf'
;
Department of Chemistry
University of Sargodha
Sargodha
Pakistan
;
    'Tahir, M. Nawaz'
;
Department of Physics
University of Sargodha
Sargodha
Pakistan
;
    'Ayesha Sultan'
;
Department of Chemistry
University of Sargodha
Sargodha
Pakistan
;
    'Danish, Muhammad'
;
Department of Chemistry
University of Sargodha
Sargodha
Pakistan
;
    'Muhammad Sohail'
;
Department of Chemistry
University of Sargodha
Sargodha
Pakistan
;
data_I
_audit_creation_method     SHELXL-97
_chemical_name_systematic
;
<i>rac</i>-2-Iodo-3,4-dihydronaphthalen-1(2<i>H</i>)-one
;
_chemical_name_common     ?
_chemical_formula_moiety     'C10 H9 I O'
_chemical_formula_sum     'C10 H9 I O'
_chemical_formula_iupac     'C10 H9 I O'
_chemical_formula_weight     272.07
_symmetry_cell_setting     monoclinic
_symmetry_space_group_name_H-M     'P 21/c'
_symmetry_space_group_name_Hall     '-P 2ybc'
loop_
    _symmetry_equiv_pos_site_id
    _symmetry_equiv_pos_as_xyz
    1 x,y,z
    2 -x,1/2+y,1/2-z
    3 -x,-y,-z
    4 x,1/2-y,1/2+z
_cell_length_a     6.115(5)
_cell_length_b     19.658(4)
_cell_length_c     15.896(5)
_cell_angle_alpha     90
_cell_angle_beta     90.551(5)
_cell_angle_gamma     90
_cell_volume     1910.7(17)
_cell_formula_units_Z     8
_cell_measurement_reflns_used     4397
_cell_measurement_theta_min     2.44
_cell_measurement_theta_max     27.82
_cell_measurement_temperature     296(2)
_exptl_crystal_description     prism
_exptl_crystal_colour     colourless
_exptl_crystal_size_max     0.28
_exptl_crystal_size_mid     0.20
_exptl_crystal_size_min     0.18
_exptl_crystal_density_diffrn     1.892
_exptl_crystal_density_meas     ?
_exptl_crystal_density_method     'not measured'
_exptl_crystal_F_000     1040
_exptl_absorpt_coefficient_mu     3.307
_exptl_absorpt_correction_type     multi-scan
_exptl_absorpt_process_details     '(SADABS; Bruker, 2005)'
_exptl_absorpt_correction_T_min     0.685
_exptl_absorpt_correction_T_max     0.717
_exptl_special_details
;
;
_diffrn_ambient_temperature     296(2)
_diffrn_radiation_type     MoK\a
_diffrn_radiation_wavelength     0.71073
_diffrn_radiation_source     'fine-focus sealed tube'
_diffrn_radiation_monochromator     graphite
_diffrn_measurement_device_type     'Bruker Kappa APEXII CCD'
_diffrn_measurement_method     \w
_diffrn_detector_area_resol_mean     7.50
_diffrn_reflns_number     19043
_diffrn_reflns_av_R_equivalents     0.0263
_diffrn_reflns_av_sigmaI/netI     0.0208
_diffrn_reflns_theta_min     2.44
_diffrn_reflns_theta_max     27.82
_diffrn_reflns_theta_full     25.00
_diffrn_measured_fraction_theta_max     0.973
_diffrn_measured_fraction_theta_full     0.989
_diffrn_reflns_limit_h_min     -8
_diffrn_reflns_limit_h_max     7
_diffrn_reflns_limit_k_min     -25
_diffrn_reflns_limit_k_max     24
_diffrn_reflns_limit_l_min     -20
_diffrn_reflns_limit_l_max     20
_diffrn_standards_number     0
_diffrn_standards_interval_count     ?
_diffrn_standards_interval_time     ?
_diffrn_standards_decay_%     ?
_refine_special_details
;
Refinement of <i>F</i>^2^ against ALL reflections. The weighted <i>R</i>-factor
<i>wR</i> and goodness of fit <i>S</i> are based on <i>F</i>^2^, conventional
<i>R</i>-factors <i>R</i> are based on <i>F</i>, with <i>F</i> set to zero for
negative <i>F</i>^2^. The threshold expression of <i>F</i>^2^ >
\s(<i>F</i>^2^) is used only for calculating <i>R</i>-factors(gt) <i>etc</i>.
and is not relevant to the choice of reflections for refinement.
<i>R</i>-factors based on <i>F</i>^2^ are statistically about twice as large
as those based on <i>F</i>, and <i>R</i>- factors based on ALL data will be
even larger.
;
_reflns_number_total     4397
_reflns_number_gt     3632
_reflns_threshold_expression     I>2\s(I)
_refine_ls_structure_factor_coef     Fsqd
_refine_ls_matrix_type     full
_refine_ls_R_factor_all     0.0339
_refine_ls_R_factor_gt     0.0237
_refine_ls_wR_factor_gt     0.0544
_refine_ls_wR_factor_ref     0.0588
_refine_ls_goodness_of_fit_ref     1.066
_refine_ls_restrained_S_all     1.066
_refine_ls_number_reflns     4397
_refine_ls_number_parameters     238
_refine_ls_number_restraints     0
_refine_ls_hydrogen_treatment     constr
_refine_ls_weighting_scheme     calc
_refine_ls_weighting_details
         'calc w=1/[\s^2^(Fo^2^)+(0.0273P)^2^+0.6672P] where P=(Fo^2^+2Fc^2^)/3'
_atom_sites_solution_hydrogens     geom
_atom_sites_solution_primary     direct
_atom_sites_solution_secondary     difmap
_refine_ls_shift/su_max     0.002
_refine_ls_shift/su_mean     0.000
_refine_diff_density_max     0.390
_refine_diff_density_min     -0.495
_refine_ls_extinction_method     'SHELXL97 (Sheldrick, 2008)'
_refine_ls_extinction_coef     0.00283(17)
_refine_ls_extinction_expression
                                  'Fc^*^=kFc[1+0.001xFc^2^\l^3^/sin(2\q)]^-1/4^'
loop_
    _atom_type_symbol
    _atom_type_description
    _atom_type_scat_dispersion_real
    _atom_type_scat_dispersion_imag
    _atom_type_scat_source
    'C' 'C' 0.0033 0.0016
                         'International Tables Vol C Tables 4.2.6.8 and 6.1.1.4'
    'H' 'H' 0.0000 0.0000
                         'International Tables Vol C Tables 4.2.6.8 and 6.1.1.4'
    'O' 'O' 0.0106 0.0060
                         'International Tables Vol C Tables 4.2.6.8 and 6.1.1.4'
    'I' 'I' -0.4742 1.8119
                         'International Tables Vol C Tables 4.2.6.8 and 6.1.1.4'
_computing_data_collection     'APEX2 (Bruker, 2007)'
_computing_cell_refinement     'SAINT (Bruker, 2007)'
_computing_data_reduction     'SAINT (Bruker, 2007)'
_computing_structure_solution     'SHELXS97 (Sheldrick, 2008)'
_computing_structure_refinement     'SHELXL97 (Sheldrick, 2008)'
_computing_molecular_graphics
                              'ORTEP-3 (Farrugia, 1997) and PLATON (Spek, 2009)'
_computing_publication_material
;
WinGX (Farrugia, 1999) and PLATON (Spek, 2009)
;
loop_
    _atom_site_type_symbol
    _atom_site_label
    _atom_site_fract_x
    _atom_site_fract_y
    _atom_site_fract_z
    _atom_site_U_iso_or_equiv
    _atom_site_thermal_displace_type
    _atom_site_calc_flag
    _atom_site_refinement_flags
    _atom_site_occupancy
    I I1A 0.8199(5) 0.0828(2) 0.36895(19) 0.0502(6) Uani . . 0.54(4)
    I I1B 0.8299(7) 0.0783(3) 0.3658(2) 0.0622(8) Uani . . 0.46(4)
    O O1 0.6627(3) 0.25061(10) 0.31382(12) 0.0512(6) Uani . . 1.000
    C C1 0.9910(4) 0.17057(12) 0.15222(17) 0.0408(8) Uani . . 1.000
    C C2 0.9965(5) 0.16572(14) 0.06450(19) 0.0573(10) Uani . . 1.000
    C C3 0.8386(6) 0.19473(15) 0.01454(19) 0.0637(10) Uani . . 1.000
    C C4 0.6694(6) 0.23029(15) 0.05043(19) 0.0621(11) Uani . . 1.000
    C C5 0.6596(4) 0.23677(13) 0.13679(17) 0.0473(9) Uani . . 1.000
    C C6 0.8181(3) 0.20662(11) 0.18883(15) 0.0350(7) Uani . . 1.000
    C C7 0.8027(3) 0.21515(11) 0.28175(15) 0.0356(7) Uani . . 1.000
    C C8 0.9707(4) 0.17888(13) 0.33563(17) 0.0439(8) Uani . . 1.000
    C C9 1.1881(4) 0.16933(15) 0.2919(2) 0.0546(9) Uani . . 1.000
    C C10 1.1619(4) 0.13632(14) 0.20632(19) 0.0518(9) Uani . . 1.000
    I I2A 0.2833(4) 0.51127(14) 0.4019(2) 0.0524(4) Uani . . 0.71(3)
    I I2B 0.2948(9) 0.5150(3) 0.3949(5) 0.0551(13) Uani . . 0.29(3)
    O O2 0.1573(3) 0.33920(10) 0.34826(14) 0.0590(7) Uani . . 1.000
    C C11 0.4861(4) 0.42382(11) 0.19085(17) 0.0395(8) Uani . . 1.000
    C C12 0.4975(5) 0.42831(14) 0.1038(2) 0.0593(11) Uani . . 1.000
    C C13 0.3390(7) 0.39932(18) 0.0525(2) 0.0735(13) Uani . . 1.000
    C C14 0.1666(6) 0.36502(18) 0.0870(2) 0.0725(12) Uani . . 1.000
    C C15 0.1531(4) 0.35857(13) 0.1724(2) 0.0528(10) Uani . . 1.000
    C C16 0.3121(3) 0.38740(11) 0.22589(16) 0.0366(7) Uani . . 1.000
    C C17 0.2928(4) 0.37754(11) 0.31794(16) 0.0385(7) Uani . . 1.000
    C C18 0.4509(4) 0.41620(12) 0.37374(17) 0.0431(8) Uani . . 1.000
    C C19 0.6704(4) 0.42740(14) 0.33282(19) 0.0504(9) Uani . . 1.000
    C C20 0.6513(4) 0.45891(14) 0.24640(19) 0.0496(9) Uani . . 1.000
    H H2 1.11050 0.14215 0.03943 0.0687 Uiso . . 1.000
    H H3 0.84562 0.19042 -0.04364 0.0763 Uiso . . 1.000
    H H4 0.56189 0.24993 0.01653 0.0746 Uiso . . 1.000
    H H5 0.54622 0.26144 0.16068 0.0568 Uiso . . 1.000
    H H8 0.99519 0.20536 0.38710 0.0527 Uiso . . 1.000
    H H9A 1.25810 0.21327 0.28537 0.0654 Uiso . . 1.000
    H H9B 1.28268 0.14126 0.32686 0.0654 Uiso . . 1.000
    H H10A 1.30098 0.13765 0.17757 0.0620 Uiso . . 1.000
    H H10B 1.12210 0.08895 0.21380 0.0620 Uiso . . 1.000
    H H12 0.61398 0.45126 0.07953 0.0712 Uiso . . 1.000
    H H13 0.34957 0.40313 -0.00567 0.0882 Uiso . . 1.000
    H H14 0.05908 0.34619 0.05236 0.0868 Uiso . . 1.000
    H H15 0.03679 0.33471 0.19547 0.0632 Uiso . . 1.000
    H H18 0.47290 0.39074 0.42614 0.0517 Uiso . . 1.000
    H H19A 0.75860 0.45680 0.36852 0.0605 Uiso . . 1.000
    H H19B 0.74537 0.38409 0.32833 0.0605 Uiso . . 1.000
    H H20A 0.61044 0.50634 0.25223 0.0596 Uiso . . 1.000
    H H20B 0.79302 0.45732 0.21957 0.0596 Uiso . . 1.000
loop_
    _atom_site_aniso_label
    _atom_site_aniso_U_11
    _atom_site_aniso_U_22
    _atom_site_aniso_U_33
    _atom_site_aniso_U_12
    _atom_site_aniso_U_13
    _atom_site_aniso_U_23
    I1A 0.0533(13) 0.0521(9) 0.0453(9) -0.0069(5) 0.0019(5) 0.0139(8)
    I1B 0.084(2) 0.0428(9) 0.0599(13) -0.0067(6) 0.0130(10) -0.0018(11)
    O1 0.0456(10) 0.0531(11) 0.0550(12) 0.0073(8) 0.0063(8) -0.0161(9)
    C1 0.0450(12) 0.0273(12) 0.0504(16) -0.0049(9) 0.0138(11) 0.0004(11)
    C2 0.0773(19) 0.0391(15) 0.0561(19) -0.0096(13) 0.0319(16) -0.0049(13)
    C3 0.102(2) 0.0490(17) 0.0402(16) -0.0163(17) 0.0091(16) 0.0025(14)
    C4 0.083(2) 0.0521(18) 0.0510(19) -0.0057(15) -0.0130(16) 0.0118(14)
    C5 0.0502(14) 0.0387(14) 0.0530(17) 0.0023(11) -0.0036(12) 0.0000(12)
    C6 0.0370(11) 0.0243(11) 0.0439(14) -0.0035(9) 0.0054(10) -0.0011(10)
    C7 0.0322(11) 0.0297(12) 0.0448(14) -0.0045(9) 0.0018(10) -0.0046(10)
    C8 0.0442(13) 0.0389(14) 0.0485(15) -0.0046(10) -0.0082(11) -0.0064(11)
    C9 0.0346(12) 0.0499(16) 0.079(2) -0.0019(11) -0.0078(12) 0.0078(15)
    C10 0.0379(13) 0.0419(15) 0.076(2) 0.0064(10) 0.0160(13) 0.0039(14)
    I2A 0.0475(8) 0.0585(9) 0.0512(5) 0.0129(3) -0.0063(3) -0.0177(5)
    I2B 0.077(3) 0.0322(19) 0.0562(13) 0.0131(8) 0.0055(13) -0.0043(12)
    O2 0.0550(11) 0.0514(12) 0.0709(14) -0.0111(9) 0.0206(10) 0.0053(10)
    C11 0.0416(12) 0.0274(12) 0.0496(16) 0.0011(9) 0.0093(11) -0.0039(10)
    C12 0.0745(19) 0.0488(17) 0.0551(19) -0.0020(14) 0.0204(15) 0.0010(14)
    C13 0.105(3) 0.071(2) 0.0446(18) 0.006(2) 0.0004(18) -0.0078(16)
    C14 0.086(2) 0.064(2) 0.067(2) -0.0004(18) -0.0220(19) -0.0170(17)
    C15 0.0511(15) 0.0381(14) 0.069(2) -0.0081(11) -0.0073(13) -0.0075(13)
    C16 0.0355(11) 0.0259(12) 0.0484(15) 0.0012(9) 0.0025(10) -0.0033(10)
    C17 0.0356(11) 0.0283(12) 0.0517(15) 0.0032(9) 0.0071(10) 0.0012(10)
    C18 0.0445(13) 0.0427(14) 0.0420(15) 0.0102(10) -0.0023(11) 0.0008(11)
    C19 0.0341(12) 0.0504(16) 0.0665(19) 0.0033(10) -0.0068(12) -0.0087(13)
    C20 0.0347(12) 0.0433(15) 0.071(2) -0.0092(10) 0.0103(12) -0.0039(13)
_geom_special_details
;
Bond distances, angles <i>etc</i>. have been calculated using the rounded
fractional coordinates. All su's are estimated from the variances of the
(full) variance-covariance matrix. The cell e.s.d.'s are taken into account in
the estimation of distances, angles and torsion angles
;
loop_
    _geom_bond_atom_site_label_1
    _geom_bond_atom_site_label_2
    _geom_bond_site_symmetry_1
    _geom_bond_site_symmetry_2
    _geom_bond_distance
    _geom_bond_publ_flag
    I1A C8 . . 2.170(5) no
    I1B C8 . . 2.211(6) no
    I2A C18 . . 2.180(4) no
    I2B C18 . . 2.192(7) no
    O1 C7 . . 1.220(3) no
    O2 C17 . . 1.223(3) no
    C1 C6 . . 1.404(3) no
    C1 C2 . . 1.398(4) no
    C1 C10 . . 1.506(4) no
    C2 C3 . . 1.369(5) no
    C3 C4 . . 1.377(5) no
    C4 C5 . . 1.381(4) no
    C5 C6 . . 1.400(4) no
    C6 C7 . . 1.490(4) no
    C7 C8 . . 1.510(4) no
    C8 C9 . . 1.518(4) no
    C9 C10 . . 1.514(4) no
    C2 H2 . . 0.9300 no
    C3 H3 . . 0.9300 no
    C4 H4 . . 0.9300 no
    C5 H5 . . 0.9300 no
    C8 H8 . . 0.9800 no
    C9 H9A . . 0.9700 no
    C9 H9B . . 0.9700 no
    C10 H10A . . 0.9700 no
    C10 H10B . . 0.9700 no
    C11 C12 . . 1.389(4) no
    C11 C16 . . 1.402(3) no
    C11 C20 . . 1.503(4) no
    C12 C13 . . 1.384(5) no
    C13 C14 . . 1.370(5) no
    C14 C15 . . 1.367(5) no
    C15 C16 . . 1.405(4) no
    C16 C17 . . 1.482(4) no
    C17 C18 . . 1.511(4) no
    C18 C19 . . 1.513(4) no
    C19 C20 . . 1.510(4) no
    C12 H12 . . 0.9300 no
    C13 H13 . . 0.9300 no
    C14 H14 . . 0.9300 no
    C15 H15 . . 0.9300 no
    C18 H18 . . 0.9800 no
    C19 H19A . . 0.9700 no
    C19 H19B . . 0.9700 no
    C20 H20A . . 0.9700 no
    C20 H20B . . 0.9700 no
loop_
    _geom_angle_atom_site_label_1
    _geom_angle_atom_site_label_2
    _geom_angle_atom_site_label_3
    _geom_angle_site_symmetry_1
    _geom_angle_site_symmetry_2
    _geom_angle_site_symmetry_3
    _geom_angle
    _geom_angle_publ_flag
    C2 C1 C6 . . . 118.2(2) no
    C2 C1 C10 . . . 121.1(2) no
    C6 C1 C10 . . . 120.7(2) no
    C1 C2 C3 . . . 121.8(3) no
    C2 C3 C4 . . . 120.0(3) no
    C3 C4 C5 . . . 119.9(3) no
    C4 C5 C6 . . . 120.8(2) no
    C1 C6 C5 . . . 119.3(2) no
    C1 C6 C7 . . . 121.5(2) no
    C5 C6 C7 . . . 119.21(19) no
    O1 C7 C6 . . . 122.0(2) no
    O1 C7 C8 . . . 120.6(2) no
    C6 C7 C8 . . . 117.38(18) no
    I1A C8 C7 . . . 105.13(17) no
    I1A C8 C9 . . . 112.4(2) no
    I1B C8 C7 . . . 106.32(18) no
    I1B C8 C9 . . . 109.5(2) no
    C7 C8 C9 . . . 113.1(2) no
    C8 C9 C10 . . . 112.3(2) no
    C1 C10 C9 . . . 112.9(2) no
    C1 C2 H2 . . . 119.00 no
    C3 C2 H2 . . . 119.00 no
    C2 C3 H3 . . . 120.00 no
    C4 C3 H3 . . . 120.00 no
    C3 C4 H4 . . . 120.00 no
    C5 C4 H4 . . . 120.00 no
    C4 C5 H5 . . . 120.00 no
    C6 C5 H5 . . . 120.00 no
    I1A C8 H8 . . . 109.00 no
    I1B C8 H8 . . . 111.00 no
    C7 C8 H8 . . . 109.00 no
    C9 C8 H8 . . . 109.00 no
    C8 C9 H9A . . . 109.00 no
    C8 C9 H9B . . . 109.00 no
    C10 C9 H9A . . . 109.00 no
    C10 C9 H9B . . . 109.00 no
    H9A C9 H9B . . . 108.00 no
    C1 C10 H10A . . . 109.00 no
    C1 C10 H10B . . . 109.00 no
    C9 C10 H10A . . . 109.00 no
    C9 C10 H10B . . . 109.00 no
    H10A C10 H10B . . . 108.00 no
    C12 C11 C16 . . . 118.3(2) no
    C12 C11 C20 . . . 121.1(2) no
    C16 C11 C20 . . . 120.6(2) no
    C11 C12 C13 . . . 121.3(3) no
    C12 C13 C14 . . . 120.3(3) no
    C13 C14 C15 . . . 119.8(3) no
    C14 C15 C16 . . . 121.0(3) no
    C11 C16 C15 . . . 119.3(2) no
    C11 C16 C17 . . . 121.8(2) no
    C15 C16 C17 . . . 118.9(2) no
    O2 C17 C16 . . . 122.1(2) no
    O2 C17 C18 . . . 120.7(2) no
    C16 C17 C18 . . . 117.2(2) no
    I2A C18 C17 . . . 104.62(17) no
    I2A C18 C19 . . . 112.60(18) no
    I2B C18 C17 . . . 105.0(2) no
    I2B C18 C19 . . . 109.1(2) no
    C17 C18 C19 . . . 112.7(2) no
    C18 C19 C20 . . . 112.9(2) no
    C11 C20 C19 . . . 113.1(2) no
    C11 C12 H12 . . . 119.00 no
    C13 C12 H12 . . . 119.00 no
    C12 C13 H13 . . . 120.00 no
    C14 C13 H13 . . . 120.00 no
    C13 C14 H14 . . . 120.00 no
    C15 C14 H14 . . . 120.00 no
    C14 C15 H15 . . . 119.00 no
    C16 C15 H15 . . . 119.00 no
    I2A C18 H18 . . . 109.00 no
    I2B C18 H18 . . . 112.00 no
    C17 C18 H18 . . . 109.00 no
    C19 C18 H18 . . . 109.00 no
    C18 C19 H19A . . . 109.00 no
    C18 C19 H19B . . . 109.00 no
    C20 C19 H19A . . . 109.00 no
    C20 C19 H19B . . . 109.00 no
    H19A C19 H19B . . . 108.00 no
    C11 C20 H20A . . . 109.00 no
    C11 C20 H20B . . . 109.00 no
    C19 C20 H20A . . . 109.00 no
    C19 C20 H20B . . . 109.00 no
    H20A C20 H20B . . . 108.00 no
loop_
    _geom_torsion_atom_site_label_1
    _geom_torsion_atom_site_label_2
    _geom_torsion_atom_site_label_3
    _geom_torsion_atom_site_label_4
    _geom_torsion_site_symmetry_1
    _geom_torsion_site_symmetry_2
    _geom_torsion_site_symmetry_3
    _geom_torsion_site_symmetry_4
    _geom_torsion
    _geom_torsion_publ_flag
    C6 C1 C2 C3 . . . . -0.3(4) no
    C10 C1 C2 C3 . . . . 177.9(3) no
    C2 C1 C6 C5 . . . . -0.6(3) no
    C2 C1 C6 C7 . . . . -178.9(2) no
    C10 C1 C6 C5 . . . . -178.8(2) no
    C10 C1 C6 C7 . . . . 2.9(3) no
    C2 C1 C10 C9 . . . . 156.0(2) no
    C6 C1 C10 C9 . . . . -25.8(3) no
    C1 C2 C3 C4 . . . . 0.5(5) no
    C2 C3 C4 C5 . . . . 0.2(5) no
    C3 C4 C5 C6 . . . . -1.1(4) no
    C4 C5 C6 C1 . . . . 1.3(4) no
    C4 C5 C6 C7 . . . . 179.6(2) no
    C1 C6 C7 O1 . . . . 174.4(2) no
    C1 C6 C7 C8 . . . . -4.7(3) no
    C5 C6 C7 O1 . . . . -4.0(3) no
    C5 C6 C7 C8 . . . . 177.1(2) no
    O1 C7 C8 I1A . . . . 87.3(2) no
    O1 C7 C8 C9 . . . . -149.8(2) no
    C6 C7 C8 I1A . . . . -93.7(2) no
    C6 C7 C8 C9 . . . . 29.3(3) no
    I1A C8 C9 C10 . . . . 66.6(3) no
    C7 C8 C9 C10 . . . . -52.2(3) no
    C8 C9 C10 C1 . . . . 50.1(3) no
    C16 C11 C12 C13 . . . . 1.7(4) no
    C20 C11 C12 C13 . . . . -176.3(3) no
    C12 C11 C16 C15 . . . . -1.8(3) no
    C12 C11 C16 C17 . . . . 177.3(2) no
    C20 C11 C16 C15 . . . . 176.2(2) no
    C20 C11 C16 C17 . . . . -4.7(3) no
    C12 C11 C20 C19 . . . . -157.1(2) no
    C16 C11 C20 C19 . . . . 25.0(3) no
    C11 C12 C13 C14 . . . . -0.3(5) no
    C12 C13 C14 C15 . . . . -1.0(5) no
    C13 C14 C15 C16 . . . . 0.9(5) no
    C14 C15 C16 C11 . . . . 0.6(4) no
    C14 C15 C16 C17 . . . . -178.6(3) no
    C11 C16 C17 O2 . . . . -171.0(2) no
    C11 C16 C17 C18 . . . . 8.1(3) no
    C15 C16 C17 O2 . . . . 8.1(3) no
    C15 C16 C17 C18 . . . . -172.9(2) no
    O2 C17 C18 I2A . . . . -89.8(2) no
    O2 C17 C18 C19 . . . . 147.6(2) no
    C16 C17 C18 I2A . . . . 91.2(2) no
    C16 C17 C18 C19 . . . . -31.5(3) no
    I2A C18 C19 C20 . . . . -65.9(3) no
    C17 C18 C19 C20 . . . . 52.1(3) no
    C18 C19 C20 C11 . . . . -48.6(3) no
loop_
    _geom_hbond_atom_site_label_D
    _geom_hbond_atom_site_label_H
    _geom_hbond_atom_site_label_A
    _geom_hbond_site_symmetry_A
    _geom_hbond_distance_DH
    _geom_hbond_distance_HA
    _geom_hbond_distance_DA
    _geom_hbond_angle_DHA
    _geom_hbond_publ_flag
    C5 H5 Cg3 . 0.93 2.95 3.700(4) 139 yes
