# Supplementary material for: rac-2-Iodo-3,4-dihydro­naphthalen-1(2H)-one
Source: Acta Crystallogr Sect E Struct Rep Online. 2009 Nov 21;65(Pt 12):o3172. doi: 10.1107/S1600536809049095 (PMC2971913; doi:10.1107/S1600536809049095)
Supplement: Supplementary file 2 [file e-65-o3172-Isup2.hkl]

#
# h,k,l, Fc-squared, Fo-squared, sigma(Fo-squared) and status flag
#
data_I
_shelx_title '    AS1130M_0m in P2(1)/c'
_shelx_refln_list_code          4
_shelx_F_calc_maximum      353.80
_exptl_crystal_F_000      1040.00
_reflns_d_resolution_high  0.7615
 
loop_
 _symmetry_equiv_pos_as_xyz
 'x, y, z'
 '-x, y+1/2, -z+1/2'
 '-x, -y, -z'
 'x, -y-1/2, z-1/2'
 
_cell_length_a     6.1150
_cell_length_b    19.6580
_cell_length_c    15.8960
_cell_angle_alpha  90.000
_cell_angle_beta   90.551
_cell_angle_gamma  90.000
 
_shelx_F_squared_multiplier     1.000
 
loop_
 _refln_index_h
 _refln_index_k
 _refln_index_l
 _refln_F_squared_calc
 _refln_F_squared_meas
 _refln_F_squared_sigma
 _refln_observed_status
   1   0   0     1818.33     1801.44     28.04 o
   2   0   0    79992.30    78677.75   3415.84 o
   3   0   0     1063.35     1039.27     24.00 o
   4   0   0      559.26      563.08     14.69 o
   5   0   0      159.55      151.54     11.39 o
   6   0   0     4208.04     3939.59     87.15 o
   7   0   0      674.66      749.32     61.87 o
   8   0   0      385.53      322.55     52.90 o
   1   1   0    10984.91    11338.21     88.71 o
   2   1   0       13.74       17.76      4.26 o
   3   1   0      192.78      181.44     16.21 o
   4   1   0       75.97       66.42      8.08 o
   5   1   0      333.93      332.62      9.47 o
   6   1   0      367.62      350.52     17.16 o
   7   1   0      165.60      194.14     29.70 o
   8   1   0        6.39        7.87     25.61 o
   1   2   0     8083.17     8606.49     70.92 o
   2   2   0    20553.97    20501.47    221.56 o
   3   2   0      108.36      100.63      6.54 o
   4   2   0     2170.25     2118.72     28.34 o
   5   2   0     2751.53     2673.36     42.70 o
   6   2   0       28.42       25.86      8.65 o
   7   2   0      579.86      617.18     23.91 o
   8   2   0        8.48       -1.89     39.13 o
   1   3   0     3783.73     3601.71     28.47 o
   2   3   0    12720.03    13592.34    103.76 o
   3   3   0     2002.68     2008.41     25.96 o
   4   3   0     2547.50     2546.20     33.12 o
   5   3   0      550.94      527.90     13.36 o
   6   3   0       73.16       55.24      7.92 o
   7   3   0       74.15       88.63     13.32 o
   0   4   0       18.57       22.33      2.51 o
   1   4   0    15192.78    16678.27    115.18 o
   2   4   0     8520.74     8804.60     65.20 o
   3   4   0    20571.58    20564.81    250.33 o
   4   4   0     2179.11     2128.71     28.91 o
   5   4   0     3731.54     3656.83     47.11 o
   6   4   0      713.35      689.21     16.16 o
   7   4   0       94.47       95.96     14.04 o
   1   5   0    93611.09   101999.24   1005.33 o
   2   5   0      854.67      856.66     10.15 o
   3   5   0     1895.42     1953.07     22.79 o
   4   5   0       48.68       55.51      7.12 o
   5   5   0     2783.17     2695.26     33.53 o
   6   5   0       78.39       83.20      9.79 o
   7   5   0      525.16      567.17     31.12 o
   0   6   0     1292.59     1336.39     20.00 o
   1   6   0     3584.03     4481.13     35.30 o
   2   6   0      427.09      436.90      7.13 o
   3   6   0    14895.26    15256.60    143.14 o
   4   6   0     4547.71     4511.33     46.61 o
   5   6   0     2112.08     2152.09     34.47 o
   6   6   0     1337.39     1348.15     26.39 o
   7   6   0      835.11      904.64     31.08 o
   1   7   0     1180.07     1220.09     25.57 o
   2   7   0     4928.10     5080.99     42.00 o
   3   7   0      288.27      263.18      7.15 o
   4   7   0     4860.67     4747.96     49.47 o
   5   7   0      521.78      522.06     15.69 o
   6   7   0      818.68      896.50     21.48 o
   7   7   0        0.40      -11.64     15.23 o
   0   8   0      500.67      490.05     10.01 o
   1   8   0     7062.47     7576.21     68.50 o
   2   8   0     9828.26    10567.75     85.19 o
   3   8   0    14113.65    14417.45    127.61 o
   4   8   0     1011.15     1029.91     16.51 o
   5   8   0     3828.35     3795.18     54.17 o
   6   8   0      769.01      763.89     20.35 o
   7   8   0      368.03      367.94     23.04 o
   1   9   0     3280.67     3480.07     38.02 o
   2   9   0    35338.94    36472.02    298.82 o
   3   9   0      188.91      189.62      7.05 o
   4   9   0    11129.74    11202.92    102.00 o
   5   9   0     1448.14     1438.75     27.22 o
   6   9   0      881.08      875.74     19.33 o
   7   9   0      185.75      208.02     14.74 o
   0  10   0     9172.64     9482.22    128.10 o
   1  10   0       27.23       24.15      7.29 o
   2  10   0     7729.84     7768.54     71.35 o
   3  10   0       20.98       13.21      4.62 o
   4  10   0     1856.91     1873.02     27.88 o
   5  10   0      116.05      110.26      9.30 o
   6  10   0      126.86      145.67     10.23 o
   7  10   0      143.80      130.38     18.25 o
   1  11   0      259.85      280.72      9.65 o
   2  11   0      982.65      873.52     13.21 o
   3  11   0     1049.73     1022.58     16.14 o
   4  11   0      759.17      821.33     18.65 o
   5  11   0      671.15      659.81     16.87 o
   6  11   0      272.73      289.63     13.63 o
   7  11   0       10.25        4.86     16.51 o
   0  12   0    32528.10    33763.30    503.29 o
   1  12   0      620.88      593.27     12.96 o
   2  12   0     2954.36     2793.05     33.64 o
   3  12   0     1005.20     1029.76     16.74 o
   4  12   0      559.19      567.93     16.25 o
   5  12   0       59.06       59.56      8.71 o
   6  12   0      185.95      189.04     14.26 o
   7  12   0       86.04       82.30     24.18 o
   1  13   0     8544.23     8295.87    102.91 o
   2  13   0      396.62      379.77     10.94 o
   3  13   0     1400.46     1389.79     23.54 o
   4  13   0     1239.20     1215.95     24.25 o
   5  13   0       11.69       -1.85      8.31 o
   6  13   0      311.22      331.45     20.48 o
   0  14   0     8732.10     9001.93    144.24 o
   1  14   0      296.09      298.48     10.53 o
   2  14   0     3280.67     3371.24     40.58 o
   3  14   0     4877.53     4741.76     58.91 o
   4  14   0       86.96       87.48     10.07 o
   5  14   0        0.01       -7.16      9.71 o
   6  14   0       11.62       -4.03     17.12 o
   1  15   0    14447.70    14386.26    158.00 o
   2  15   0      288.51      300.67     11.59 o
   3  15   0     3558.20     3576.85     47.49 o
   4  15   0        1.57       -5.92      9.30 o
   5  15   0       71.07       46.71     13.79 o
   6  15   0      130.11      144.03     22.85 o
   0  16   0       35.26       62.64     11.74 o
   1  16   0      153.45      231.83     22.20 o
   2  16   0       47.71       78.01     10.91 o
   3  16   0      454.41      458.07     21.69 o
   4  16   0      165.99      142.17     15.76 o
   5  16   0      562.97      533.31     25.02 o
   6  16   0       89.25       67.37     21.55 o
   1  17   0     7947.42     8001.34    103.30 o
   2  17   0        7.05       18.30      9.43 o
   3  17   0      849.72      910.01     24.41 o
   4  17   0      227.12      194.42     17.44 o
   5  17   0       67.71       45.94     14.13 o
   6  17   0      190.17      203.51     26.54 o
   0  18   0     1813.98     1697.53     76.63 o
   1  18   0       45.89       91.18     30.27 o
   2  18   0      205.36      247.61     15.01 o
   3  18   0     1952.28     1876.25     55.55 o
   4  18   0      587.41      539.38     32.89 o
   5  18   0       77.03       67.13     21.00 o
   1  19   0      651.53      616.97     33.85 o
   2  19   0      248.53      238.57     25.13 o
   3  19   0      182.99      175.01     32.49 o
   4  19   0      552.85      565.40     34.58 o
   5  19   0      119.41       90.81     37.71 o
   0  20   0     2015.18     2018.50     90.59 o
   1  20   0       79.25       69.30     19.52 o
   2  20   0        1.02      -27.27     27.27 o
   3  20   0      129.46      176.94     34.15 o
   4  20   0        3.82        4.25     25.84 o
   5  20   0        0.69      -26.30     26.30 o
   1  21   0       39.38       46.17     20.42 o
   2  21   0      856.89      776.38     55.87 o
   3  21   0      238.57      248.40     35.63 o
   4  21   0      496.97      594.38     51.89 o
   0  22   0       68.72       80.39     32.49 o
   1  22   0       68.33       88.10     22.85 o
   2  22   0        0.57       23.35     26.12 o
   3  22   0       94.90       58.43     29.17 o
   4  22   0        8.39       23.44     27.87 o
   1  23   0       11.64      -10.96     20.56 o
   2  23   0      784.52      715.83     60.48 o
   3  23   0      214.34      185.72     35.63 o
   0  24   0      614.72      602.56     56.32 o
   1  24   0      199.47      214.89     42.09 o
   2  24   0       31.78       43.93     31.57 o
   1  25   0      353.31      286.36     44.59 o
  -8   1   1      160.50      165.81     31.39 o
  -7   1   1       63.07       70.59     24.43 o
  -6   1   1        6.08        5.17      7.68 o
  -5   1   1     4187.38     4012.93     49.46 o
  -4   1   1     4855.38     4776.87     55.86 o
  -3   1   1    37424.69    36759.76    387.36 o
  -2   1   1    13826.35    14224.41    113.64 o
  -1   1   1    82423.39    54401.53   1625.63 o
   1   1   1    26476.48    28217.51    230.76 o
   2   1   1      117.98      118.56      5.01 o
   3   1   1     4883.11     5168.23     65.34 o
   4   1   1     1862.14     1855.83     26.19 o
   5   1   1     3753.25     3765.20     46.57 o
   6   1   1     2287.68     2263.18     54.62 o
   7   1   1     1351.21     1309.21     75.80 o
   8   1   1      279.45      257.27     35.47 o
  -8   2   1       78.55      103.84     41.07 o
  -7   2   1       46.46       65.92     24.14 o
  -6   2   1       43.95       40.35      8.45 o
  -5   2   1     3431.51     3399.21     50.60 o
  -4   2   1     2937.99     2849.38     40.96 o
  -3   2   1     3963.58     4162.81     41.77 o
  -2   2   1    17640.10    17570.33    160.96 o
  -1   2   1    11928.98    12391.50    136.50 o
   0   2   1     6065.39     6450.80     96.01 o
   1   2   1    27990.82    29828.35    202.55 o
   2   2   1      688.21      777.65     10.69 o
   3   2   1     3230.35     3212.26     42.23 o
   4   2   1     3350.78     3338.24     40.75 o
   5   2   1     1120.85     1122.49     25.21 o
   6   2   1      616.32      590.86     13.73 o
   7   2   1       81.66       86.71     25.87 o
  -7   3   1      432.46      435.13     22.51 o
  -6   3   1       95.71       83.68      9.24 o
  -5   3   1     3786.61     3771.67     52.93 o
  -4   3   1      215.20      184.16      8.40 o
  -3   3   1    13525.69    13332.26    125.29 o
  -2   3   1     5673.80     5590.92     66.11 o
  -1   3   1     7348.04     7633.02     64.54 o
   0   3   1     9836.48    10645.23     93.09 o
   1   3   1      302.67      410.74      4.47 o
   2   3   1    21913.92    22638.73    171.63 o
   3   3   1       10.24       16.38      5.11 o
   4   3   1     4835.39     4778.35     56.21 o
   5   3   1      517.50      513.15     11.61 o
   6   3   1     1265.39     1196.44     32.39 o
   7   3   1       99.10      101.48     47.03 o
  -7   4   1        4.79        3.30     12.20 o
  -6   4   1      144.44      129.25     10.80 o
  -5   4   1      836.50      843.43     16.49 o
  -4   4   1     1909.42     1862.17     23.88 o
  -3   4   1     5799.35     5799.40     57.13 o
  -2   4   1    34238.53    35612.21    327.78 o
  -1   4   1        0.20        4.50      2.03 o
   0   4   1       53.71       91.45      3.59 o
   1   4   1    16849.73    17983.97    121.21 o
   2   4   1      144.86      158.82      7.75 o
   3   4   1     2870.85     2858.83     32.09 o
   4   4   1     8676.59     8689.35     89.87 o
   5   4   1      240.72      246.21      8.46 o
   6   4   1      301.73      318.38     12.17 o
   7   4   1      380.35      396.98     31.58 o
  -7   5   1      663.50      682.39     27.66 o
  -6   5   1      823.38      807.73     18.59 o
  -5   5   1     1785.63     1721.11     29.88 o
  -4   5   1     1962.28     1936.93     25.16 o
  -3   5   1      520.80      521.62     11.04 o
  -2   5   1     7669.03     8047.20     62.60 o
  -1   5   1      293.51      313.25      6.08 o
   0   5   1    80401.42    88543.03   1289.08 o
   1   5   1      470.15      514.49      5.82 o
   2   5   1    42940.16    42874.66    319.76 o
   3   5   1     1874.24     1882.76     21.33 o
   4   5   1     8396.09     8532.25     88.51 o
   5   5   1      125.77      124.47      6.82 o
   6   5   1        3.73        5.98      7.31 o
   7   5   1       50.68       34.94     19.61 o
  -7   6   1      219.22      253.88     20.40 o
  -6   6   1       60.12       55.76      8.26 o
  -5   6   1       35.83       44.17      7.99 o
  -4   6   1     1405.15     1365.87     18.81 o
  -3   6   1      366.08      357.05      9.84 o
  -2   6   1     8924.93     9393.48     76.00 o
  -1   6   1     7135.29     7746.76     60.15 o
   0   6   1    12945.80    14261.69    112.43 o
   1   6   1     1481.40     1480.81     13.80 o
   2   6   1      753.94      774.28      9.16 o
   3   6   1     1471.59     1473.93     18.19 o
   4   6   1      415.16      428.61     10.70 o
   5   6   1      214.41      213.73      9.71 o
   6   6   1      373.41      344.80     13.56 o
   7   6   1       52.24       33.91     13.28 o
  -7   7   1     1045.80     1132.27     35.76 o
  -6   7   1     1292.94     1334.51     25.67 o
  -5   7   1     1672.14     1619.98     28.83 o
  -4   7   1     3386.65     3426.14     37.78 o
  -3   7   1      157.19      152.63      6.04 o
  -2   7   1        1.80        7.85      2.97 o
  -1   7   1     1593.27     1695.14     17.10 o
   0   7   1    34917.46    37616.39    291.86 o
   1   7   1        0.24        0.48      2.01 o
   2   7   1    36506.29    37186.36    289.80 o
   3   7   1     2109.62     2156.46     21.52 o
   4   7   1    14924.62    15125.54    143.02 o
   5   7   1      218.90      208.92     11.12 o
   6   7   1      518.01      526.27     16.61 o
   7   7   1        0.47      -14.39     14.39 o
  -7   8   1      458.49      505.25     26.60 o
  -6   8   1      505.00      506.15     19.37 o
  -5   8   1     1956.09     1971.22     33.22 o
  -4   8   1      656.92      657.39     13.27 o
  -3   8   1     2823.57     2864.69     28.31 o
  -2   8   1     4799.96     5336.95     45.17 o
  -1   8   1     1004.84      922.63     13.05 o
   0   8   1     1335.66     1384.35     17.78 o
   1   8   1    26181.70    27313.84    204.57 o
   2   8   1      109.42      157.11      4.84 o
   3   8   1    15813.25    15677.97    130.66 o
   4   8   1     2438.65     2515.05     27.53 o
   5   8   1     1742.83     1678.11     26.26 o
   6   8   1       14.36        3.54      7.13 o
   7   8   1        1.56       -7.60     11.15 o
  -7   9   1       77.97       63.56     16.63 o
  -6   9   1        4.69        0.15     10.11 o
  -5   9   1     1312.36     1300.13     25.76 o
  -4   9   1       34.13       40.14      6.30 o
  -3   9   1     4696.69     4757.73     41.79 o
  -2   9   1      277.54      283.25      6.75 o
  -1   9   1    13403.34    14784.20    138.56 o
   0   9   1     7662.01     7952.98     76.16 o
   1   9   1     2813.00     3081.21     28.86 o
   2   9   1    14629.58    14995.37    119.72 o
   3   9   1     1051.51     1032.88     14.79 o
   4   9   1     2852.63     2856.81     30.83 o
   5   9   1      445.30      401.24     13.03 o
   6   9   1      264.93      254.19     12.98 o
   7   9   1      223.58      214.88     14.75 o
  -7  10   1      151.58      183.49     19.82 o
  -6  10   1      561.53      574.04     21.11 o
  -5  10   1     2623.83     2595.15     41.05 o
  -4  10   1      227.07      242.24      9.75 o
  -3  10   1      229.46      206.65      6.91 o
  -2  10   1      566.03      590.32      9.36 o
  -1  10   1     2790.69     2711.83     51.02 o
   0  10   1      720.84      745.40     12.80 o
   1  10   1    45276.34    47411.70    667.92 o
   2  10   1      213.74      217.16      6.97 o
   3  10   1     6888.48     6814.41     67.85 o
   4  10   1      529.49      521.90     13.77 o
   5  10   1      637.13      659.59     16.25 o
   6  10   1        0.03       -7.31      7.31 o
   7  10   1      138.73      120.03     12.63 o
  -7  11   1       26.86       19.71     16.38 o
  -6  11   1      251.95      282.55     14.50 o
  -5  11   1      901.73      967.70     20.27 o
  -4  11   1     1651.31     1651.94     25.92 o
  -3  11   1     4306.35     4375.33     43.81 o
  -2  11   1      884.35      812.85     12.73 o
  -1  11   1    10178.34    10302.57    114.08 o
   0  11   1        3.14        9.97      5.03 o
   1  11   1     4106.09     4226.43     53.20 o
   2  11   1       92.22      112.18      6.59 o
   3  11   1      322.41      299.11      9.49 o
   4  11   1      336.04      301.08     12.24 o
   5  11   1      507.86      522.21     16.14 o
   6  11   1      488.97      507.53     16.95 o
   7  11   1      362.93      394.81     27.82 o
  -7  12   1       78.18       67.85     21.30 o
  -6  12   1      343.34      386.29     16.78 o
  -5  12   1      312.02      345.92     13.75 o
  -4  12   1     1799.34     1771.25     27.74 o
  -3  12   1       14.64        7.95      4.94 o
  -2  12   1      478.31      435.57     10.34 o
  -1  12   1     3009.45     2954.94     38.14 o
   0  12   1     1545.98     1523.95     22.02 o
   1  12   1     5953.65     5760.28     62.10 o
   2  12   1       17.82       -2.03      4.79 o
   3  12   1     2471.10     2606.24     31.00 o
   4  12   1        0.25        0.71     12.17 o
   5  12   1      391.49      443.51     15.29 o
   6  12   1      288.86      311.29     14.57 o
   7  12   1       19.92       -6.54     44.21 o
  -6  13   1      266.46      313.18     26.77 o
  -5  13   1      206.25      216.42     11.71 o
  -4  13   1     3140.93     3151.17     42.46 o
  -3  13   1     6217.47     6274.67     74.33 o
  -2  13   1     2086.83     1994.84     24.98 o
  -1  13   1    11594.11    11404.83    117.11 o
   0  13   1      104.64       96.19      7.39 o
   1  13   1     2320.09     2226.25     31.62 o
   2  13   1     1131.48     1138.83     18.32 o
   3  13   1     2587.59     2557.94     35.67 o
   4  13   1       53.92       70.99      9.07 o
   5  13   1      922.19      996.78     22.77 o
   6  13   1      288.23      322.16     17.61 o
  -6  14   1       94.23       82.71     14.55 o
  -5  14   1       56.07       48.85     17.83 o
  -4  14   1     4823.71     4653.14     64.22 o
  -3  14   1       78.67       96.31      8.69 o
  -2  14   1    16327.97    16431.99    166.10 o
  -1  14   1      586.65      628.70     13.66 o
   0  14   1     8704.36     8733.26     92.25 o
   1  14   1      122.93      117.11      8.10 o
   2  14   1       12.23       -7.27      7.27 o
   3  14   1     1443.66     1421.62     24.45 o
   4  14   1     2055.54     2019.54     34.19 o
   5  14   1      337.01      330.88     17.14 o
   6  14   1      775.99      793.25     38.37 o
  -6  15   1       61.59       63.52     20.23 o
  -5  15   1       96.35       91.08     14.73 o
  -4  15   1      633.68      622.63     21.08 o
  -3  15   1      504.47      551.00     17.45 o
  -2  15   1     1968.51     2025.57     28.01 o
  -1  15   1     1303.94     1372.53     23.14 o
   0  15   1        0.59       34.34     11.17 o
   1  15   1      238.27      233.64     10.73 o
   2  15   1      122.55      132.77      9.11 o
   3  15   1        3.94        0.73      7.96 o
   4  15   1       34.18       26.36     10.10 o
   5  15   1       11.77       12.80     10.74 o
   6  15   1      251.76      257.96     26.28 o
  -6  16   1       60.67       87.19     21.77 o
  -5  16   1      127.59      162.92     16.80 o
  -4  16   1     1032.42     1160.02     33.93 o
  -3  16   1     1293.03     1305.55     36.46 o
  -2  16   1    12094.39    11868.92    228.03 o
  -1  16   1      528.72      532.75     14.45 o
   0  16   1     5679.89     5647.05     68.74 o
   1  16   1        4.66        7.72      6.68 o
   2  16   1     1007.00      990.92     26.54 o
   3  16   1       86.78       96.07     11.32 o
   4  16   1     1730.79     1672.76     35.36 o
   5  16   1      329.61      345.65     21.40 o
   6  16   1      536.97      572.03     45.01 o
  -6  17   1       51.48       29.06     41.21 o
  -5  17   1       51.22        5.75     30.69 o
  -4  17   1      554.66      508.26     24.50 o
  -3  17   1       75.49       81.49     13.96 o
  -2  17   1        2.37       -1.57      8.60 o
  -1  17   1      938.06      981.75     19.99 o
   0  17   1     1844.92     1882.07     30.35 o
   1  17   1       51.65       44.10      9.68 o
   2  17   1     3423.52     3421.28     57.92 o
   3  17   1      117.26      107.01     11.75 o
   4  17   1     1548.30     1392.39     38.10 o
   5  17   1      286.86      288.93     19.90 o
   6  17   1       22.60       -2.38     19.60 o
  -5  18   1        0.29       -2.92     17.67 o
  -4  18   1      415.15      478.33     31.50 o
  -3  18   1       30.93        9.82     16.49 o
  -2  18   1     2246.14     2275.01     50.16 o
  -1  18   1     1495.29     1418.64     39.24 o
   0  18   1     1512.90     1493.82     81.64 o
   1  18   1      656.51      695.82     28.11 o
   2  18   1       30.39       28.25     12.60 o
   3  18   1     1319.53     1234.01     29.77 o
   4  18   1      631.97      587.57     34.36 o
   5  18   1      206.24      248.43     26.61 o
  -5  19   1       16.87       29.52     20.91 o
  -4  19   1        9.63       -8.32     29.81 o
  -3  19   1      616.31      620.40     47.28 o
  -2  19   1        0.85      -10.31     16.93 o
  -1  19   1     1851.34     1821.21     59.50 o
   0  19   1     1029.66     1036.62     54.59 o
   1  19   1        3.27      -15.12     15.12 o
   2  19   1      631.32      609.00     26.52 o
   3  19   1     1209.08     1050.11     61.34 o
   4  19   1      161.52      177.69     32.21 o
   5  19   1      271.09      322.49     75.83 o
  -5  20   1        5.37      -20.95     25.47 o
  -4  20   1      220.18      221.45     36.83 o
  -3  20   1       26.20        9.32     26.77 o
  -2  20   1       61.71       70.75     20.69 o
  -1  20   1      966.21      948.75     43.92 o
   0  20   1       55.46       33.69     18.69 o
   1  20   1     2332.12     2226.07     99.62 o
   2  20   1        1.26        3.32     21.87 o
   3  20   1     1327.98     1368.23     73.26 o
   4  20   1       37.56        8.31     26.21 o
   5  20   1      179.74      266.39     40.34 o
  -4  21   1        2.09       17.72     27.32 o
  -3  21   1      278.52      314.14     41.36 o
  -2  21   1        2.22       16.61     26.49 o
  -1  21   1      306.15      345.39     30.29 o
   0  21   1       11.38       22.41     21.92 o
   1  21   1      251.99      413.43     71.40 o
   2  21   1       52.78       58.61     30.37 o
   3  21   1      177.88      219.87     37.11 o
   4  21   1        0.06      -17.44     25.01 o
  -4  22   1       99.58      111.68     33.23 o
  -3  22   1       85.09       82.15     30.37 o
  -2  22   1        4.80        7.01     27.50 o
  -1  22   1      304.12      347.49     31.95 o
   0  22   1       29.72       23.18     20.82 o
   1  22   1     4983.20     4659.06    117.18 o
   2  22   1       23.69       13.94     25.20 o
   3  22   1     1629.99     1647.44     84.72 o
   4  22   1       63.25       45.96     29.07 o
  -3  23   1       28.95      -27.32     27.32 o
  -2  23   1        1.39      -16.15     28.80 o
  -1  23   1       23.31       11.01     20.28 o
   0  23   1      281.98      375.04     33.44 o
   1  23   1        0.57       61.84     32.49 o
   2  23   1      731.97      720.24     60.67 o
   3  23   1        0.12       27.87     28.52 o
  -2  24   1       34.62       65.35     33.78 o
  -1  24   1      140.21      130.05     24.64 o
   0  24   1      289.91      310.55     52.11 o
   1  24   1      638.68      603.58     56.14 o
   2  24   1       65.41      124.70     36.18 o
  -1  25   1       91.44       82.24     34.34 o
   0  25   1      139.64      183.97     29.49 o
   1  25   1       74.39       82.61     35.81 o
  -8   0   2       12.32       38.86     37.01 o
  -7   0   2      896.60     1005.52     67.97 o
  -6   0   2      615.40      621.29     38.09 o
  -5   0   2     7090.72     6938.51    154.37 o
  -4   0   2    10135.25    10124.44    136.85 o
  -3   0   2    10642.12    10735.91    143.47 o
  -2   0   2    42939.45    40567.64   1331.16 o
  -1   0   2      315.82      336.00      7.85 o
   0   0   2     9292.61     9550.25    181.40 o
   1   0   2      174.61      179.05      4.77 o
   2   0   2    29536.09    29030.93    440.50 o
   3   0   2     1044.96     1059.83     43.26 o
   4   0   2    20658.89    20116.92    384.11 o
   5   0   2     1702.05     1637.60     50.28 o
   6   0   2     5548.48     5209.74    108.75 o
   7   0   2       85.77      102.82     38.21 o
  -7   1   2        1.21       14.61     28.06 o
  -6   1   2      390.79      366.70     16.08 o
  -5   1   2      435.04      383.62     18.55 o
  -4   1   2      188.22      199.01      6.64 o
  -3   1   2     3060.44     2995.38     36.00 o
  -2   1   2     4883.81     5222.60     50.61 o
  -1   1   2      318.46      339.80      5.55 o
   0   1   2     1886.36     1952.24     84.77 o
   1   1   2     2603.89     2660.63     20.41 o
   2   1   2     1247.87     1267.85     20.06 o
   3   1   2     3576.81     3539.06     54.38 o
   4   1   2      154.42      135.65     11.71 o
   5   1   2      434.06      420.28     19.50 o
   6   1   2        8.57       15.32      7.29 o
   7   1   2        9.05      -22.74     22.74 o
  -7   2   2      376.81      434.20     35.28 o
  -6   2   2     1346.32     1283.49     28.57 o
  -5   2   2     3214.01     3176.51     43.50 o
  -4   2   2     6424.70     6514.98     71.67 o
  -3   2   2     6747.22     6494.59     63.15 o
  -2   2   2     4970.39     5065.40     49.27 o
  -1   2   2     1795.59     1921.49     21.42 o
   0   2   2     3168.72     3602.05     35.11 o
   1   2   2     3186.43     3391.03     23.37 o
   2   2   2    29792.83    30294.98    282.56 o
   3   2   2     3128.96     3121.94     32.37 o
   4   2   2    14402.74    14317.49    146.22 o
   5   2   2     1775.04     1715.73     43.00 o
   6   2   2     1827.50     1827.82     36.40 o
   7   2   2       21.59       -7.38     22.69 o
  -7   3   2       25.23       22.18     21.48 o
  -6   3   2      914.88      878.01     22.89 o
  -5   3   2     2111.95     2140.75     30.81 o
  -4   3   2     1471.36     1528.72     19.02 o
  -3   3   2     9431.50     9247.21     94.81 o
  -2   3   2     5503.57     5764.51     59.83 o
  -1   3   2     4523.65     4843.16     50.00 o
   0   3   2    18528.30    20046.53    187.21 o
   1   3   2     7276.83     7922.69     52.51 o
   2   3   2     5009.18     5077.08     40.17 o
   3   3   2    12937.82    12517.18    111.51 o
   4   3   2      632.04      658.42     10.50 o
   5   3   2     2725.33     2701.12     32.01 o
   6   3   2      316.12      308.29     14.03 o
   7   3   2        3.85      -23.63     23.63 o
  -7   4   2       39.98       56.57     22.61 o
  -6   4   2      511.79      476.19     17.95 o
  -5   4   2      526.35      546.16     16.80 o
  -4   4   2       17.71       18.09      5.74 o
  -3   4   2     7817.02     8175.57     74.23 o
  -2   4   2     2646.48     2806.88     26.17 o
  -1   4   2    55776.55    58495.27    712.12 o
   0   4   2     5467.48     5773.90     55.13 o
   1   4   2    58189.82    61410.21    409.99 o
   2   4   2     2583.31     2573.35     21.62 o
   3   4   2     5946.45     5788.65     53.51 o
   4   4   2     1912.64     1856.28     23.23 o
   5   4   2      405.85      425.88      9.83 o
   6   4   2      589.17      560.04     14.77 o
   7   4   2      514.32      464.29     36.59 o
  -7   5   2       18.30        9.43     13.76 o
  -6   5   2      506.26      491.28     17.44 o
  -5   5   2      503.44      490.01     16.13 o
  -4   5   2     1663.47     1666.27     22.89 o
  -3   5   2     4971.12     4950.73     53.11 o
  -2   5   2      215.37      215.82      5.46 o
  -1   5   2    24677.20    27239.22    251.21 o
   0   5   2     1600.06     1654.52     17.08 o
   1   5   2      748.75      697.99      7.33 o
   2   5   2      174.78      153.89      4.08 o
   3   5   2     4618.69     4626.91     40.97 o
   4   5   2      309.18      268.43      8.37 o
   5   5   2     3779.30     3763.87     43.24 o
   6   5   2      104.04      121.12      9.15 o
   7   5   2      107.73      119.51     11.34 o
  -7   6   2      171.29      180.70     18.13 o
  -6   6   2      256.25      260.68     12.47 o
  -5   6   2        0.75       -1.06      8.01 o
  -4   6   2      964.65      926.42     15.14 o
  -3   6   2    12965.46    13265.78    136.30 o
  -2   6   2     8914.59     9175.57     78.19 o
  -1   6   2    85561.31    92274.96   1296.88 o
   0   6   2     3528.14     3620.74     36.65 o
   1   6   2    66235.70    69157.69    653.29 o
   2   6   2      352.88      344.84      5.69 o
   3   6   2     5420.52     5366.85     47.38 o
   4   6   2        7.25        6.51      4.30 o
   5   6   2     1398.81     1373.90     20.29 o
   6   6   2      283.94      267.97     11.98 o
   7   6   2      374.68      404.07     14.82 o
  -7   7   2      113.37      153.55     21.99 o
  -6   7   2       61.21       47.84      8.80 o
  -5   7   2       99.31       72.32     10.14 o
  -4   7   2      275.41      258.34      8.44 o
  -3   7   2       52.55       61.51      5.35 o
  -2   7   2     3435.93     3333.13     31.24 o
  -1   7   2      643.38      599.39      8.35 o
   0   7   2    14922.53    15562.72    123.12 o
   1   7   2      718.17      717.78     11.02 o
   2   7   2     5484.33     5452.64     43.44 o
   3   7   2      506.63      531.05     16.93 o
   4   7   2      694.75      650.47     12.10 o
   5   7   2       56.84       69.04      6.82 o
   6   7   2       78.45       77.24      7.73 o
   7   7   2      124.92      134.76     14.11 o
  -7   8   2       17.62       38.67     15.37 o
  -6   8   2      383.12      361.57     14.60 o
  -5   8   2       80.12       58.32     10.15 o
  -4   8   2        7.23       10.31      5.23 o
  -3   8   2     4047.28     3920.34     37.22 o
  -2   8   2      258.43      233.48      8.53 o
  -1   8   2    23259.45    23945.56    198.34 o
   0   8   2     1309.78     1375.95     15.04 o
   1   8   2    21856.52    23022.16    274.70 o
   2   8   2      432.14      433.66      7.45 o
   3   8   2     3834.20     3710.55     34.37 o
   4   8   2     1495.05     1436.14     21.90 o
   5   8   2       47.58       31.72      9.18 o
   6   8   2      456.13      433.21     13.48 o
   7   8   2       27.58       26.30      9.70 o
  -7   9   2      354.40      369.42     23.70 o
  -6   9   2      344.22      328.77     14.34 o
  -5   9   2       38.94       39.82     10.28 o
  -4   9   2       25.81       27.72      6.88 o
  -3   9   2     3105.04     3154.42     31.99 o
  -2   9   2    12085.48    12248.34     99.01 o
  -1   9   2     6749.24     6981.07     78.71 o
   0   9   2    47366.05    49854.70    453.82 o
   1   9   2       89.15       99.62      6.37 o
   2   9   2    15098.37    15204.79    121.36 o
   3   9   2      468.62      483.38      9.25 o
   4   9   2       39.49       25.86      6.58 o
   5   9   2       47.93       32.84      7.55 o
   6   9   2      850.80      856.57     19.78 o
   7   9   2       86.36       96.26     11.62 o
  -7  10   2      124.59      129.72     18.75 o
  -6  10   2      677.20      668.97     19.41 o
  -5  10   2     1094.17     1052.27     28.54 o
  -4  10   2     1881.22     1799.99     30.19 o
  -3  10   2     2246.04     2302.45     24.79 o
  -2  10   2      208.94      245.09      6.85 o
  -1  10   2     2669.74     2771.51     35.50 o
   0  10   2     2127.91     2230.64     27.34 o
   1  10   2      965.38      974.45     12.22 o
   2  10   2     5264.77     5311.62     45.75 o
   3  10   2      428.01      413.13      9.22 o
   4  10   2     1655.44     1596.89     26.89 o
   5  10   2      156.71      139.98      9.71 o
   6  10   2      623.07      647.10     17.73 o
   7  10   2       13.11        7.97     10.05 o
  -7  11   2      241.01      276.31     22.70 o
  -6  11   2       16.62        0.95     10.94 o
  -5  11   2      198.12      201.35     12.23 o
  -4  11   2      232.77      240.76     10.82 o
  -3  11   2      535.38      581.50     11.14 o
  -2  11   2    18015.27    18900.94    166.41 o
  -1  11   2     1736.90     1683.84     23.33 o
   0  11   2    22210.24    22251.31    219.70 o
   1  11   2      224.57      232.67      8.62 o
   2  11   2     7189.39     7234.93     60.90 o
   3  11   2       13.42        6.92      5.22 o
   4  11   2     1339.79     1217.69     23.12 o
   5  11   2      177.00      188.81     10.83 o
   6  11   2      756.96      768.07     19.87 o
   7  11   2      151.24      188.99     36.19 o
  -7  12   2      431.63      513.99     62.45 o
  -6  12   2      280.34      316.92     17.90 o
  -5  12   2     1809.60     1844.38     29.88 o
  -4  12   2     1500.86     1548.53     25.40 o
  -3  12   2     1147.49     1158.44     17.71 o
  -2  12   2     1394.39     1343.46     17.15 o
  -1  12   2      475.98      449.49     11.18 o
   0  12   2      349.81      354.87      9.62 o
   1  12   2      981.66     1010.12     18.36 o
   2  12   2     6882.60     6976.40     65.30 o
   3  12   2        0.46       -0.38      4.64 o
   4  12   2     3010.00     3071.56     44.98 o
   5  12   2      675.85      654.97     18.48 o
   6  12   2      616.76      662.55     19.34 o
   7  12   2      113.58      146.38     18.81 o
  -6  13   2       93.86      101.88     15.25 o
  -5  13   2     1353.64     1374.40     32.13 o
  -4  13   2      646.92      680.72     16.80 o
  -3  13   2     3804.23     3888.61     49.98 o
  -2  13   2      661.65      651.14     12.65 o
  -1  13   2       64.74       49.28      6.33 o
   0  13   2      752.84      706.34     14.23 o
   1  13   2     2257.01     2264.79     29.27 o
   2  13   2      951.41     1022.19     15.09 o
   3  13   2     7826.17     7946.85     84.45 o
   4  13   2      643.44      606.15     17.14 o
   5  13   2     1702.51     1756.69     31.68 o
   6  13   2       39.23       18.81     14.27 o
  -6  14   2       17.41        1.98     13.02 o
  -5  14   2     1654.21     1681.79     43.44 o
  -4  14   2      948.83     1046.50     22.39 o
  -3  14   2     2553.85     2505.01     33.20 o
  -2  14   2     1949.11     1961.75     25.37 o
  -1  14   2      126.67      146.98      7.80 o
   0  14   2       27.86        7.10      5.92 o
   1  14   2      876.59      913.27     18.38 o
   2  14   2     3649.05     3524.90     42.89 o
   3  14   2       64.19       98.03     15.23 o
   4  14   2     1978.31     2009.48     35.37 o
   5  14   2      474.02      504.90     27.24 o
   6  14   2      174.26      198.43     18.96 o
  -6  15   2      301.40      307.43     31.20 o
  -5  15   2     1668.93     1699.01     54.03 o
  -4  15   2     1890.12     1873.86     44.30 o
  -3  15   2     5749.57     5809.90     70.72 o
  -2  15   2      846.64      848.65     16.51 o
  -1  15   2     1425.26     1389.36     21.93 o
   0  15   2        2.08       -7.40      7.40 o
   1  15   2     2383.86     2168.62     39.13 o
   2  15   2       15.40       17.93      8.43 o
   3  15   2     5814.55     5834.67     82.75 o
   4  15   2      213.76      197.33     15.28 o
   5  15   2     1966.12     2038.08     41.12 o
   6  15   2       38.66       28.90     26.72 o
  -6  16   2       21.17        0.68     29.81 o
  -5  16   2       47.98       76.83     14.95 o
  -4  16   2       77.54       82.68     14.40 o
  -3  16   2      201.02      202.41     14.54 o
  -2  16   2      255.61      269.33     10.99 o
  -1  16   2      382.28      366.51     12.12 o
   0  16   2       36.73       15.39      7.72 o
   1  16   2      869.05      881.20     17.77 o
   2  16   2       17.65        9.66      8.87 o
   3  16   2     1670.10     1635.55     39.32 o
   4  16   2        0.73        2.13     11.39 o
   5  16   2      286.65      277.60     16.78 o
   6  16   2        7.21      -13.61     37.10 o
  -5  17   2      601.23      688.68     36.58 o
  -4  17   2      708.24      729.88     28.28 o
  -3  17   2      479.71      514.31     24.09 o
  -2  17   2      793.56      820.26     24.31 o
  -1  17   2      310.97      334.07     17.77 o
   0  17   2      156.61      158.17     11.85 o
   1  17   2     1986.68     1955.95     39.03 o
   2  17   2      306.18      278.58     16.22 o
   3  17   2     1252.81     1382.58     36.22 o
   4  17   2      308.51      292.91     17.67 o
   5  17   2      870.68     1011.41     33.98 o
  -5  18   2       59.03       76.55     20.51 o
  -4  18   2      768.78      795.68     37.74 o
  -3  18   2      210.71      214.12     22.36 o
  -2  18   2     1740.52     1751.43     43.05 o
  -1  18   2     3463.11     3431.17     88.09 o
   0  18   2       63.85        9.96     17.62 o
   1  18   2     2970.69     2849.40     60.28 o
   2  18   2     1667.47     1584.88     42.26 o
   3  18   2      264.10      276.47     17.99 o
   4  18   2      572.09      666.08     49.30 o
   5  18   2       98.77       98.30     27.78 o
  -5  19   2      139.64      163.13     24.96 o
  -4  19   2     1158.14     1107.54     44.85 o
  -3  19   2      166.66      155.63     33.05 o
  -2  19   2     1864.66     1757.55     81.56 o
  -1  19   2       44.86       51.90     18.45 o
   0  19   2     2416.25     2355.44     69.10 o
   1  19   2      979.15     1037.38     44.43 o
   2  19   2      109.32      125.52     16.38 o
   3  19   2      869.08      838.70     36.05 o
   4  19   2       56.19       83.35     27.97 o
   5  19   2      125.45      100.70     30.74 o
  -5  20   2       12.97        6.18     26.58 o
  -4  20   2      764.47      738.91     55.68 o
  -3  20   2        7.72      -21.97     25.10 o
  -2  20   2     1231.93     1238.03     49.71 o
  -1  20   2      329.47      352.00     30.29 o
   0  20   2      133.09      195.37     25.26 o
   1  20   2      522.86      581.45     54.15 o
   2  20   2      789.91      788.65     37.22 o
   3  20   2       58.64       62.86     29.17 o
   4  20   2      179.67      201.13     35.17 o
  -4  21   2      272.82      271.58     40.16 o
  -3  21   2      150.77      146.21     33.14 o
  -2  21   2     2022.00     1920.02     91.31 o
  -1  21   2      249.80      278.75     28.70 o
   0  21   2     3965.62     4058.60    104.97 o
   1  21   2       17.98       40.87     20.25 o
   2  21   2     1387.30     1377.99     73.81 o
   3  21   2        0.01      -17.54     24.00 o
   4  21   2       29.29       35.72     27.32 o
  -4  22   2        1.02      -26.58     26.58 o
  -3  22   2       19.38       34.61     29.90 o
  -2  22   2        1.25       -9.32     27.60 o
  -1  22   2       85.11      121.55     23.80 o
   0  22   2       37.19       77.16     22.35 o
   1  22   2      239.69      253.86     30.06 o
   2  22   2      149.00      120.55     34.61 o
   3  22   2       12.94      -24.64     26.77 o
   4  22   2        9.65      -13.01     26.40 o
  -3  23   2       50.74       66.92     29.90 o
  -2  23   2     1225.32     1164.21     72.32 o
  -1  23   2      228.30      270.23     29.88 o
   0  23   2     2175.03     2075.76     69.70 o
   1  23   2       79.47       55.93     32.03 o
   2  23   2     1454.88     1319.58     78.62 o
   3  23   2        0.09       23.90     26.30 o
  -2  24   2       76.52      137.89     37.20 o
  -1  24   2      512.88      582.01     40.45 o
   0  24   2      144.40      161.97     26.03 o
   1  24   2      314.54      327.80     48.19 o
   2  24   2        5.57      -13.75     25.38 o
  -1  25   2       34.00       53.44     31.10 o
   0  25   2      146.30      130.02     27.68 o
   1  25   2       20.19       16.89     31.66 o
  -7   1   3      458.54      474.90     37.07 o
  -6   1   3     2117.45     2088.08     40.14 o
  -5   1   3     1889.53     1880.65     29.99 o
  -4   1   3     1271.05     1220.63     21.12 o
  -3   1   3     1207.69     1419.55     17.85 o
  -2   1   3       36.29       55.04      3.23 o
  -1   1   3    42272.20    38136.89    802.28 o
   0   1   3     2612.69     2704.87     31.94 o
   1   1   3   125170.98   108932.20   2334.03 o
   2   1   3       15.38       22.97      6.28 o
   3   1   3    37007.71    36022.77    475.15 o
   4   1   3       24.04       -3.67     10.84 o
   5   1   3     1814.83     1727.61     37.22 o
   6   1   3       39.89       30.31     16.60 o
   7   1   3        0.02      -22.62     22.62 o
  -7   2   3      236.00      213.43     28.43 o
  -6   2   3      497.43      486.10     18.66 o
  -5   2   3      323.04      333.66     18.50 o
  -4   2   3     2992.50     2916.62     37.15 o
  -3   2   3       44.00       95.68      4.85 o
  -2   2   3     1869.02     1970.82     19.60 o
  -1   2   3    23918.05    23767.12    369.57 o
   0   2   3     6888.96     7234.35     73.43 o
   1   2   3     4845.29     4863.52     38.08 o
   2   2   3    18133.58    18259.22    171.18 o
   3   2   3       95.15      133.54      6.99 o
   4   2   3     2943.27     2822.62     60.58 o
   5   2   3      347.16      302.22     17.75 o
   6   2   3       36.71       31.27     16.33 o
   7   2   3       28.36       13.79     23.49 o
  -7   3   3        0.14        7.25     20.35 o
  -6   3   3     1536.69     1506.32     32.24 o
  -5   3   3       99.01      105.92      9.95 o
  -4   3   3     6980.75     6890.99     76.88 o
  -3   3   3     2546.60     2624.41     30.60 o
  -2   3   3    11347.66    11617.24     97.76 o
  -1   3   3    18307.47    18705.90    184.41 o
   0   3   3     2422.30     2401.59     27.75 o
   1   3   3    19399.29    20100.59    145.12 o
   2   3   3     2281.19     2444.00     20.26 o
   3   3   3    11439.25    11325.35    101.24 o
   4   3   3     2379.02     2378.18     26.46 o
   5   3   3     1331.73     1276.91     20.68 o
   6   3   3      882.38      865.10     21.87 o
   7   3   3       24.92       16.79     16.02 o
  -7   4   3      151.24      160.86     26.07 o
  -6   4   3     1075.42     1059.15     26.25 o
  -5   4   3      196.18      191.32     16.06 o
  -4   4   3     5963.96     5948.08     63.74 o
  -3   4   3     2953.91     3127.65     35.72 o
  -2   4   3     1685.54     1841.37     18.86 o
  -1   4   3    10759.66    11267.35    105.95 o
   0   4   3    18310.71    18679.99    173.57 o
   1   4   3      833.13      822.37      7.67 o
   2   4   3    36627.45    38143.02    426.00 o
   3   4   3     1605.21     1657.14     18.83 o
   4   4   3     2848.96     2789.99     30.52 o
   5   4   3      790.05      803.79     15.76 o
   6   4   3       61.18       59.13     15.20 o
   7   4   3       31.77       25.52     20.73 o
  -7   5   3       36.01       28.62     21.47 o
  -6   5   3      391.10      387.00     16.84 o
  -5   5   3     2014.17     1993.66     36.73 o
  -4   5   3    10917.34    10954.69    108.68 o
  -3   5   3    15281.97    15524.09    168.37 o
  -2   5   3    33629.96    34510.67    413.82 o
  -1   5   3     8682.73     9252.28    101.16 o
   0   5   3    11417.04    12253.73    107.79 o
   1   5   3     1223.30     1216.98     11.54 o
   2   5   3     2283.40     2504.78     21.29 o
   3   5   3       93.34       85.71      3.96 o
   4   5   3     9327.24     9386.66     89.96 o
   5   5   3      686.96      669.06     11.48 o
   6   5   3     2832.19     2771.92     37.15 o
   7   5   3      214.74      211.68     27.13 o
  -7   6   3       39.43       36.10     15.25 o
  -6   6   3      186.82      164.22     12.40 o
  -5   6   3      582.58      544.16     17.61 o
  -4   6   3      454.00      482.51     11.55 o
  -3   6   3     2707.52     2754.81     32.51 o
  -2   6   3       77.10       60.51      4.15 o
  -1   6   3     1355.54     1433.10     20.32 o
   0   6   3     7859.62     7762.79     74.13 o
   1   6   3      107.31      107.86      3.62 o
   2   6   3     5848.85     5666.34     49.14 o
   3   6   3      229.13      217.30      8.65 o
   4   6   3      248.70      223.63      7.47 o
   5   6   3      330.22      322.11     11.38 o
   6   6   3        4.49        9.83      6.21 o
   7   6   3      119.64      107.71     24.23 o
  -7   7   3        3.56       15.89     14.56 o
  -6   7   3       48.69       55.89      9.15 o
  -5   7   3     1802.39     1813.67     34.80 o
  -4   7   3     3706.25     3592.22     46.31 o
  -3   7   3    15513.30    15606.12    182.37 o
  -2   7   3    15280.56    15005.96    126.02 o
  -1   7   3     9068.42     9454.36     96.53 o
   0   7   3    23212.83    23413.79    280.30 o
   1   7   3      207.73      252.48      5.11 o
   2   7   3      166.89      175.06      4.93 o
   3   7   3        1.96       -4.14      4.14 o
   4   7   3     2370.03     2309.58     28.25 o
   5   7   3      573.83      559.73     14.13 o
   6   7   3     1478.07     1468.78     25.47 o
   7   7   3      235.09      242.51     17.58 o
  -7   8   3        0.24      -13.97     13.97 o
  -6   8   3      156.06      170.79     11.80 o
  -5   8   3      678.59      659.15     18.02 o
  -4   8   3     3180.89     3173.89     55.17 o
  -3   8   3    10996.93    10903.75     99.62 o
  -2   8   3     1277.20     1158.86     14.15 o
  -1   8   3    19917.79    20451.19    202.77 o
   0   8   3      444.00      418.15      8.20 o
   1   8   3     2266.51     2291.35     23.66 o
   2   8   3     1054.24     1120.83     12.18 o
   3   8   3     2868.84     2819.64     30.90 o
   4   8   3        0.87       -6.80      6.80 o
   5   8   3     1759.54     1783.18     28.89 o
   6   8   3       89.09       94.89     12.26 o
   7   8   3      311.04      380.60     21.28 o
  -7   9   3       19.32        7.26     14.90 o
  -6   9   3      424.49      401.48     16.19 o
  -5   9   3      238.57      237.25     14.71 o
  -4   9   3     2016.27     2038.30     37.59 o
  -3   9   3     2151.41     2157.73     25.70 o
  -2   9   3     4733.32     4805.47     44.15 o
  -1   9   3     3592.64     3644.03     48.91 o
   0   9   3     2448.09     2501.13     27.15 o
   1   9   3     4230.07     4414.04     40.11 o
   2   9   3      637.56      600.57      9.28 o
   3   9   3     1915.50     1843.03     22.06 o
   4   9   3      981.10      978.83     16.54 o
   5   9   3      941.97      930.67     19.54 o
   6   9   3      485.57      504.64     15.40 o
   7   9   3      182.78      217.90     30.80 o
  -7  10   3        0.98      -13.92     13.92 o
  -6  10   3       96.87       98.43     10.85 o
  -5  10   3     1068.05     1022.82     29.37 o
  -4  10   3     2642.96     2695.00     37.97 o
  -3  10   3     9511.21     9656.37     96.22 o
  -2  10   3     7543.68     7700.55     71.06 o
  -1  10   3    29073.87    29677.17    273.78 o
   0  10   3      461.73      492.31     10.15 o
   1  10   3      312.63      263.83      7.14 o
   2  10   3      647.87      617.75      9.98 o
   3  10   3     5428.30     5379.46     51.56 o
   4  10   3       18.21        6.61      6.61 o
   5  10   3     3815.43     3805.68     53.45 o
   6  10   3      106.74      120.93     10.03 o
   7  10   3      350.80      388.06     23.14 o
  -7  11   3       30.45       22.78     19.92 o
  -6  11   3      611.91      630.64     19.55 o
  -5  11   3        7.37        2.40     10.19 o
  -4  11   3        2.85       16.73      8.91 o
  -3  11   3        0.60       16.47      5.01 o
  -2  11   3     1451.99     1465.24     18.18 o
  -1  11   3     3790.94     3831.11     40.48 o
   0  11   3     2510.95     2560.03     30.90 o
   1  11   3    16394.41    16590.40    187.31 o
   2  11   3        4.40       -3.69      3.69 o
   3  11   3     8252.48     8404.20     73.79 o
   4  11   3      228.77      223.31     11.12 o
   5  11   3     1189.65     1202.38     24.00 o
   6  11   3       24.63       15.04      8.90 o
   7  11   3        6.10       10.51     21.54 o
  -7  12   3       81.71       96.37     22.94 o
  -6  12   3       62.58       44.82     10.33 o
  -5  12   3      452.38      446.74     19.40 o
  -4  12   3      549.91      538.19     21.36 o
  -3  12   3     1967.79     1963.97     28.01 o
  -2  12   3     3086.01     3126.98     32.60 o
  -1  12   3     2271.12     2111.67     27.72 o
   0  12   3     4563.85     4594.47     56.04 o
   1  12   3      184.62      240.19     14.16 o
   2  12   3     2124.32     2169.03     31.73 o
   3  12   3      211.23      231.08      9.60 o
   4  12   3      680.07      692.67     18.20 o
   5  12   3      672.32      751.53     19.44 o
   6  12   3       67.36       65.34     12.32 o
  -6  13   3      647.32      621.69     22.27 o
  -5  13   3      194.30      216.26     15.04 o
  -4  13   3        0.80       -6.57      6.99 o
  -3  13   3      307.60      307.66     10.11 o
  -2  13   3     1633.10     1563.75     21.14 o
  -1  13   3     4994.71     5181.88     57.91 o
   0  13   3     2598.91     2461.11     34.48 o
   1  13   3    12886.23    13041.16    186.30 o
   2  13   3       27.25       40.21      5.60 o
   3  13   3     7396.00     7453.12    120.61 o
   4  13   3      136.83      148.32     12.23 o
   5  13   3      336.41      373.25     15.37 o
   6  13   3        1.64      -13.40     13.40 o
  -6  14   3      438.96      398.15     19.48 o
  -5  14   3      509.03      538.23     27.06 o
  -4  14   3      593.44      612.71     28.88 o
  -3  14   3      410.99      400.04     11.32 o
  -2  14   3      341.18      350.60     11.77 o
  -1  14   3      370.86      378.23     11.77 o
   0  14   3    10134.75     9910.86    103.50 o
   1  14   3       66.40       77.95     10.43 o
   2  14   3    10108.41    10002.75    105.20 o
   3  14   3       12.88       34.11      8.26 o
   4  14   3     2735.52     2698.27     42.44 o
   5  14   3        2.48       -2.07     10.00 o
   6  14   3        8.75        4.35     14.66 o
  -6  15   3      305.74      292.41     17.42 o
  -5  15   3       89.88       67.10     14.18 o
  -4  15   3      118.92      126.72     15.47 o
  -3  15   3        6.80       -3.37      9.21 o
  -2  15   3       21.49       26.59      5.67 o
  -1  15   3      175.57      168.92      8.81 o
   0  15   3      319.64      352.26     12.49 o
   1  15   3      910.82      920.91     24.11 o
   2  15   3      356.35      360.69     13.63 o
   3  15   3     1076.46     1024.40     28.55 o
   4  15   3       57.60       65.09     12.80 o
   5  15   3      137.53      128.35     13.96 o
   6  15   3       27.57       31.59     16.17 o
  -6  16   3       81.07       77.05     22.11 o
  -5  16   3      643.00      669.44     27.78 o
  -4  16   3      512.55      518.77     24.39 o
  -3  16   3        0.46       16.91      9.45 o
  -2  16   3      250.52      253.40     14.28 o
  -1  16   3      540.28      565.91     14.41 o
   0  16   3     4267.35     4111.78     53.87 o
   1  16   3      239.75      239.67     10.29 o
   2  16   3     8744.31     8456.49    100.10 o
   3  16   3       58.80       54.47     12.19 o
   4  16   3     1865.01     1946.51     71.33 o
   5  16   3        0.01       -6.62     11.24 o
   6  16   3       70.74       73.93     26.58 o
  -5  17   3      424.25      446.87     32.58 o
  -4  17   3      181.47      164.54     21.95 o
  -3  17   3      687.01      657.53     32.03 o
  -2  17   3      981.33     1010.41     24.41 o
  -1  17   3       28.12       37.47      9.16 o
   0  17   3      836.14      845.58     22.36 o
   1  17   3      334.56      340.99     15.95 o
   2  17   3      111.59      123.77     11.85 o
   3  17   3       74.45       86.78     13.48 o
   4  17   3      108.28      103.68     14.50 o
   5  17   3       31.21       21.82     40.38 o
  -5  18   3      498.51      530.57     63.98 o
  -4  18   3        5.21        1.37     16.95 o
  -3  18   3      752.69      725.19     34.96 o
  -2  18   3      351.22      350.95     19.09 o
  -1  18   3      113.89      145.70     22.05 o
   0  18   3     3349.60     3214.42     68.16 o
   1  18   3        0.84       11.66     10.77 o
   2  18   3     3963.98     3924.58     78.66 o
   3  18   3      104.67       86.39     14.37 o
   4  18   3      535.25      603.65     25.89 o
   5  18   3      162.85      166.52     32.86 o
  -5  19   3      784.70      835.09     41.88 o
  -4  19   3       51.43       44.49     19.64 o
  -3  19   3     1619.62     1484.32     75.95 o
  -2  19   3      545.98      501.63     32.99 o
  -1  19   3       14.45        3.82     13.20 o
   0  19   3     1191.28     1104.00     37.57 o
   1  19   3     2249.97     2225.54     66.98 o
   2  19   3       35.40       40.58     17.00 o
   3  19   3      822.36      863.28     38.04 o
   4  19   3      212.75      161.17     34.43 o
   5  19   3       16.34       15.97     26.67 o
  -4  20   3      467.10      478.60     47.92 o
  -3  20   3     1700.26     1708.14     83.90 o
  -2  20   3      400.48      418.00     31.25 o
  -1  20   3     1530.13     1556.13     55.89 o
   0  20   3      332.97      330.82     29.67 o
   1  20   3      334.09      365.13     30.70 o
   2  20   3       52.06       79.11     19.91 o
   3  20   3      371.25      306.77     39.24 o
   4  20   3       94.97      109.38     30.64 o
  -4  21   3       14.50       33.04     28.70 o
  -3  21   3      395.38      386.63     45.24 o
  -2  21   3        0.20       40.24     29.81 o
  -1  21   3       19.12       -1.64     17.22 o
   0  21   3        3.74        9.97     23.12 o
   1  21   3       12.62       43.95     19.38 o
   2  21   3       30.54       11.34     18.11 o
   3  21   3       42.17       51.87     28.43 o
   4  21   3        0.21      -25.20     25.20 o
  -4  22   3      326.26      345.62     45.70 o
  -3  22   3      751.62      898.65     64.36 o
  -2  22   3      866.81      872.41     63.81 o
  -1  22   3     2116.72     2095.54     69.77 o
   0  22   3      155.81      155.52     25.23 o
   1  22   3      298.95      335.48     31.95 o
   2  22   3       45.55        3.51     28.70 o
   3  22   3       67.17       39.97     29.90 o
  -3  23   3        6.18       37.19     30.64 o
  -2  23   3      546.31      678.05     60.47 o
  -1  23   3        5.42       16.12     20.24 o
   0  23   3      225.33      288.50     29.95 o
   1  23   3       61.44       24.00     30.74 o
   2  23   3        1.38      -23.90     27.41 o
   3  23   3       17.11       21.69     28.52 o
  -2  24   3      320.94      292.08     46.06 o
  -1  24   3      231.17      248.62     31.07 o
   0  24   3       45.36       47.62     24.97 o
   1  24   3       15.28      -16.15     29.53 o
   2  24   3        2.01      -24.46     24.46 o
  -1  25   3        0.85       21.04     33.50 o
   0  25   3      183.46      171.47     35.21 o
   1  25   3       27.43       34.98     32.03 o
  -7   0   4      966.72      991.06     66.77 o
  -6   0   4       25.29       12.80     21.00 o
  -5   0   4        1.61      -10.02     10.88 o
  -4   0   4     4469.12     4438.79     94.18 o
  -3   0   4     7956.24     7495.09    120.87 o
  -2   0   4    30261.37    28846.20    373.06 o
  -1   0   4    30886.51    29331.50    379.43 o
   0   0   4   116937.66    97135.54   1448.08 o
   1   0   4     8614.48     8533.00     93.17 o
   2   0   4     7497.05     7036.44    110.17 o
   3   0   4        0.92      -13.66     18.14 o
   4   0   4      118.91      143.20     35.77 o
   5   0   4      206.40      211.05     21.91 o
   6   0   4     1653.23     1556.26     71.76 o
  -7   1   4      145.23      226.24     28.65 o
  -6   1   4        0.32       -0.59      9.32 o
  -5   1   4      182.20      146.75     11.27 o
  -4   1   4       40.01       22.34      5.26 o
  -3   1   4     1674.94     1691.51     22.37 o
  -2   1   4     2765.94     2764.88     29.52 o
  -1   1   4     3893.86     4022.26     40.56 o
   0   1   4    11627.87    11889.95    128.76 o
   1   1   4     4806.97     4937.74     40.77 o
   2   1   4      438.01      501.01      6.92 o
   3   1   4       99.64      141.54     15.40 o
   4   1   4       62.02       55.42     12.68 o
   5   1   4      133.90      112.77     14.12 o
   6   1   4      133.58      148.90     16.40 o
   7   1   4       70.40       84.55     29.35 o
  -7   2   4      391.80      406.77     56.82 o
  -6   2   4      277.07      262.58     15.22 o
  -5   2   4       53.26       38.83      9.03 o
  -4   2   4     2171.01     2097.17     26.09 o
  -3   2   4     6858.42     6858.24     64.79 o
  -2   2   4    19541.80    18820.90    213.52 o
  -1   2   4     8684.09     8938.16     84.69 o
   0   2   4    48795.46    47125.04    495.38 o
   1   2   4     8705.57     9024.59     69.19 o
   2   2   4    19212.65    19484.97    170.57 o
   3   2   4      725.84      628.26      8.92 o
   4   2   4      359.93      345.78      9.51 o
   5   2   4     1295.30     1213.29     31.20 o
   6   2   4      654.19      653.36     29.22 o
   7   2   4      330.39      352.79     31.95 o
  -7   3   4      183.09      171.87     26.78 o
  -6   3   4       18.42       21.66     11.85 o
  -5   3   4     1121.77     1058.31     25.15 o
  -4   3   4     2958.39     2911.35     33.59 o
  -3   3   4     1489.37     1523.32     18.58 o
  -2   3   4    18199.89    18087.31    169.24 o
  -1   3   4    26389.48    26397.77    241.45 o
   0   3   4      999.31      935.65     12.69 o
   1   3   4    34696.17    35387.04    282.34 o
   2   3   4     4253.56     4507.15     43.95 o
   3   3   4     2274.35     2260.16     24.16 o
   4   3   4     2048.09     2016.34     20.79 o
   5   3   4      848.36      851.90     20.25 o
   6   3   4       29.54       28.27     14.26 o
   7   3   4      512.52      534.31     36.99 o
  -7   4   4      183.15      205.27     27.64 o
  -6   4   4     1336.96     1311.23     41.32 o
  -5   4   4     1984.73     1903.21     36.27 o
  -4   4   4     7801.51     7634.76     87.70 o
  -3   4   4     3261.11     3446.19     35.19 o
  -2   4   4    14952.71    15475.46    144.52 o
  -1   4   4     1902.76     1946.36     23.63 o
   0   4   4      564.24      533.86      8.83 o
   1   4   4    29363.61    30539.45    308.97 o
   2   4   4        0.56        5.18      2.97 o
   3   4   4    24206.71    24915.29    216.58 o
   4   4   4       51.56       52.35      3.71 o
   5   4   4     5167.38     5040.87     54.92 o
   6   4   4        2.48      -15.17     15.17 o
   7   4   4      351.89      350.62     31.19 o
  -7   5   4       30.32       35.43     21.13 o
  -6   5   4      364.78      338.47     16.79 o
  -5   5   4      146.58      143.37     10.85 o
  -4   5   4       14.56       10.05      5.51 o
  -3   5   4     2324.06     2392.22     26.43 o
  -2   5   4     8085.58     8496.78     86.92 o
  -1   5   4    22593.38    23359.10    229.57 o
   0   5   4     2774.01     2711.63     28.19 o
   1   5   4     8952.77     8959.45     79.36 o
   2   5   4        0.64       17.98      3.80 o
   3   5   4       34.66       50.25      3.75 o
   4   5   4      407.88      397.19      8.08 o
   5   5   4      953.16      928.17     14.24 o
   6   5   4        8.63        0.48      7.31 o
   7   5   4      142.34      137.07     25.70 o
  -7   6   4       57.58       68.28     22.32 o
  -6   6   4     2230.46     2162.00     41.90 o
  -5   6   4      831.25      826.06     22.29 o
  -4   6   4     8001.66     7896.55    103.32 o
  -3   6   4    10257.38    10426.17     94.89 o
  -2   6   4     1744.02     1756.17     21.05 o
  -1   6   4      752.79      742.95     16.59 o
   0   6   4     1847.21     1802.74     21.60 o
   1   6   4     2477.58     2317.07     22.03 o
   2   6   4      324.33      286.13     10.36 o
   3   6   4    26874.95    27112.54    235.99 o
   4   6   4      173.17      176.10      6.49 o
   5   6   4     6817.46     6765.91     85.20 o
   6   6   4      100.13      102.55      7.39 o
   7   6   4      710.16      727.71     44.69 o
  -7   7   4      146.54      158.50     18.80 o
  -6   7   4      360.15      373.60     17.56 o
  -5   7   4     1315.23     1248.76     28.21 o
  -4   7   4     1018.33     1001.71     19.70 o
  -3   7   4      198.11      169.40      6.81 o
  -2   7   4     2435.06     2422.90     27.58 o
  -1   7   4     1394.73     1660.10     22.00 o
   0   7   4      543.55      549.04     13.05 o
   1   7   4       16.07       41.70      4.58 o
   2   7   4     2500.53     2382.92     22.91 o
   3   7   4      174.63      195.71      6.80 o
   4   7   4     3127.02     3042.58     33.19 o
   5   7   4      316.70      312.62     11.14 o
   6   7   4      336.84      334.31     11.94 o
   7   7   4        4.01       -5.76     13.34 o
  -7   8   4       22.82       -2.78     14.47 o
  -6   8   4     1210.94     1191.36     26.14 o
  -5   8   4     1035.85     1030.05     25.63 o
  -4   8   4     2612.23     2498.85     35.31 o
  -3   8   4     1531.82     1544.74     21.90 o
  -2   8   4     5515.91     5695.05     57.84 o
  -1   8   4      214.49      256.50      9.55 o
   0   8   4       14.52       19.86      3.37 o
   1   8   4     9932.19     9994.38     94.45 o
   2   8   4      462.56      488.96      8.11 o
   3   8   4    10671.38    10543.15    100.43 o
   4   8   4       54.85       62.28      5.49 o
   5   8   4     1749.56     1777.41     29.02 o
   6   8   4       43.99       54.70      7.68 o
   7   8   4      124.03      148.66     16.31 o
  -7   9   4      194.62      218.64     21.07 o
  -6   9   4      570.25      580.20     19.01 o
  -5   9   4     3229.67     3126.87     47.68 o
  -4   9   4     3200.91     3171.84     39.61 o
  -3   9   4     2885.66     2869.43     29.81 o
  -2   9   4     7277.10     7221.32     76.64 o
  -1   9   4       35.20       32.22      5.25 o
   0   9   4      648.08      678.27     11.72 o
   1   9   4     4617.86     4621.15     44.18 o
   2   9   4    14279.42    14325.28    119.83 o
   3   9   4      403.81      396.27      9.67 o
   4   9   4     7152.97     7114.86     82.05 o
   5   9   4       58.91       62.62      7.98 o
   6   9   4      886.14      881.22     19.91 o
   7   9   4       16.04       14.62     13.68 o
  -7  10   4        1.81       -8.33     15.56 o
  -6  10   4      218.22      225.86     13.41 o
  -5  10   4      211.43      184.39     12.20 o
  -4  10   4     1369.96     1328.55     27.16 o
  -3  10   4      707.08      697.08     17.49 o
  -2  10   4     3203.49     3099.07     37.15 o
  -1  10   4      821.53      779.71     15.57 o
   0  10   4     5028.82     5021.50     54.44 o
   1  10   4     1561.56     1574.37     18.77 o
   2  10   4     2968.61     2886.74     29.88 o
   3  10   4     1097.27     1112.46     18.26 o
   4  10   4      133.22      155.83      8.45 o
   5  10   4      563.10      539.01     18.79 o
   6  10   4       33.93       32.16      8.55 o
   7  10   4      113.83      140.28     24.64 o
  -7  11   4      129.90      130.62     19.92 o
  -6  11   4      210.07      231.62     13.59 o
  -5  11   4     1968.96     1928.89     34.55 o
  -4  11   4     1304.23     1318.05     29.52 o
  -3  11   4     2421.95     2391.73     34.39 o
  -2  11   4     3249.93     3399.51     37.68 o
  -1  11   4      609.44      599.40     14.30 o
   0  11   4        1.72        8.58      5.33 o
   1  11   4      319.94      325.62     14.51 o
   2  11   4     7115.94     7036.70     62.63 o
   3  11   4        6.80        0.28      5.21 o
   4  11   4     5510.34     5521.87     72.17 o
   5  11   4        6.03       -4.60      7.73 o
   6  11   4     1033.72     1167.62     31.45 o
   7  11   4        8.67        8.27     15.12 o
  -6  12   4      115.08      122.42     12.47 o
  -5  12   4      438.36      411.84     16.71 o
  -4  12   4      485.36      473.03     19.15 o
  -3  12   4     4461.76     4369.09     51.28 o
  -2  12   4     8052.04     7935.10     78.99 o
  -1  12   4     6838.20     6773.93     79.29 o
   0  12   4    26962.93    27489.12    253.93 o
   1  12   4      714.00      714.22     17.58 o
   2  12   4     3258.79     3235.08     34.04 o
   3  12   4      156.90      152.10      8.86 o
   4  12   4       67.18       65.75      8.89 o
   5  12   4        5.00        5.00      8.43 o
   6  12   4      643.11      654.81     25.52 o
  -6  13   4      174.17      170.89     14.36 o
  -5  13   4       79.99       87.85     10.62 o
  -4  13   4      191.03      189.35     12.14 o
  -3  13   4     2938.12     2917.63     38.94 o
  -2  13   4      410.37      467.09     12.80 o
  -1  13   4     7977.45     7969.20     85.20 o
   0  13   4     3493.76     3390.30     40.31 o
   1  13   4     7596.43     7604.54    176.14 o
   2  13   4     1489.07     1456.69     19.48 o
   3  13   4      615.24      622.55     16.27 o
   4  13   4      387.46      397.47     16.36 o
   5  13   4       58.73       36.39      9.76 o
   6  13   4        0.83        5.00     14.99 o
  -6  14   4        0.02       -4.47     10.89 o
  -5  14   4        5.41       -6.01     24.41 o
  -4  14   4       79.54       66.44     14.29 o
  -3  14   4     2441.76     2453.40     33.37 o
  -2  14   4     1288.91     1289.20     23.86 o
  -1  14   4     2251.32     2283.06     31.01 o
   0  14   4     6458.28     6307.76     69.19 o
   1  14   4     1109.75     1213.50     21.66 o
   2  14   4     2481.65     2446.17     42.59 o
   3  14   4       55.91       47.01      8.67 o
   4  14   4       11.41       -6.99     14.73 o
   5  14   4       45.38       30.64     11.85 o
   6  14   4      137.35      118.78     19.67 o
  -6  15   4       41.34        3.39     26.67 o
  -5  15   4       15.00       13.91     12.91 o
  -4  15   4      126.53      116.52     15.20 o
  -3  15   4     2006.13     2044.83     36.56 o
  -2  15   4     2481.76     2544.97     37.64 o
  -1  15   4     9350.81     9313.11     99.19 o
   0  15   4     1039.36     1036.69     21.19 o
   1  15   4     8374.99     8000.51    125.33 o
   2  15   4      163.21      176.09     10.56 o
   3  15   4      609.78      622.21     18.54 o
   4  15   4       16.78       13.75     11.53 o
   5  15   4      364.63      322.97     19.85 o
   6  15   4       76.26      100.45     19.28 o
  -6  16   4      111.07       85.09     23.04 o
  -5  16   4       52.12       24.74     18.50 o
  -4  16   4      225.50      212.44     18.20 o
  -3  16   4       80.80       95.78     12.25 o
  -2  16   4       13.18       19.84      7.99 o
  -1  16   4      159.27      212.04     10.39 o
   0  16   4        5.08       22.03      6.82 o
   1  16   4      769.68      730.57     31.64 o
   2  16   4        1.07       -4.04      8.32 o
   3  16   4      365.05      355.61     17.68 o
   4  16   4        9.28       -0.56     11.79 o
   5  16   4      116.14      148.56     15.75 o
   6  16   4       15.51       -7.48     23.44 o
  -5  17   4       12.17        9.45     18.45 o
  -4  17   4        3.84       -5.17     16.40 o
  -3  17   4     1928.46     1940.03     57.16 o
  -2  17   4     1387.36     1387.73     33.07 o
  -1  17   4     6864.74     6818.64     91.33 o
   0  17   4     1115.75     1141.94     24.03 o
   1  17   4     4505.89     4449.25     88.08 o
   2  17   4      480.54      496.64     22.09 o
   3  17   4       13.70       41.56     12.60 o
   4  17   4      132.81      121.75     15.27 o
   5  17   4      376.89      425.39     22.80 o
  -5  18   4       15.49       -1.20     18.49 o
  -4  18   4      387.64      378.68     29.24 o
  -3  18   4      303.63      325.50     25.82 o
  -2  18   4      239.31      254.19     22.65 o
  -1  18   4      173.70      225.01     21.44 o
   0  18   4     2207.38     2155.56     53.27 o
   1  18   4        1.98       20.90     13.91 o
   2  18   4      995.15      956.67     29.06 o
   3  18   4     1141.61     1029.75     41.99 o
   4  18   4       13.21        7.42     16.08 o
   5  18   4      336.94      348.76     39.97 o
  -5  19   4      110.10      139.07     24.50 o
  -4  19   4      280.95      328.42     50.73 o
  -3  19   4      238.47      263.37     23.99 o
  -2  19   4       13.01        6.48     15.27 o
  -1  19   4      816.69      805.06     33.15 o
   0  19   4     1190.57     1150.74     38.48 o
   1  19   4      959.18      937.90     45.71 o
   2  19   4     1815.82     1690.83     47.69 o
   3  19   4       30.37       37.81     17.81 o
   4  19   4      885.50      913.77     40.79 o
   5  19   4        6.79      -23.81     23.81 o
  -4  20   4      139.31      131.72     31.11 o
  -3  20   4        6.62       10.34     27.04 o
  -2  20   4       11.66        9.38     15.55 o
  -1  20   4      118.02      143.62     19.19 o
   0  20   4     1550.94     1610.24     47.03 o
   1  20   4       48.87       30.42     15.81 o
   2  20   4      135.62      174.42     29.26 o
   3  20   4      242.49      213.60     23.98 o
   4  20   4       16.67        4.80     23.90 o
  -4  21   4      552.26      611.66     54.29 o
  -3  21   4      476.92      452.85     49.12 o
  -2  21   4      885.75      807.28     42.54 o
  -1  21   4       85.73       63.66     17.16 o
   0  21   4      115.12      127.38     19.67 o
   1  21   4       63.46       51.27     21.67 o
   2  21   4     1732.37     1651.88    115.46 o
   3  21   4        0.28       -7.01     22.34 o
   4  21   4      981.02     1034.80     65.66 o
  -3  22   4      105.28       92.58     32.86 o
  -2  22   4       77.72       74.49     32.77 o
  -1  22   4       59.83       27.98     23.63 o
   0  22   4        8.14       30.60     20.30 o
   1  22   4        6.84       15.23     27.23 o
   2  22   4      106.25       21.41     29.63 o
   3  22   4       38.75       34.52     28.61 o
  -3  23   4      321.83      314.60     43.20 o
  -2  23   4      256.81      280.34     41.45 o
  -1  23   4       88.58       83.50     22.55 o
   0  23   4       30.79       14.44     21.82 o
   1  23   4       29.29       43.56     33.04 o
   2  23   4      508.05      566.41     55.39 o
   3  23   4        2.24        2.03     27.04 o
  -2  24   4        1.16       26.12     33.23 o
  -1  24   4       62.91       66.11     24.14 o
   0  24   4      137.55       95.87     25.94 o
   1  24   4      279.11      343.40     45.51 o
   2  24   4       11.05       -1.94     27.32 o
  -1  25   4      243.59      209.82     41.17 o
   0  25   4      115.66      135.82     49.75 o
   1  25   4       46.47       27.97     32.86 o
  -7   1   5        6.08       25.50     20.46 o
  -6   1   5      890.24      917.44     26.00 o
  -5   1   5     1096.92     1047.88     26.02 o
  -4   1   5    14710.54    14627.84    211.02 o
  -3   1   5    11658.29    11042.98    123.26 o
  -2   1   5    24133.80    23630.67    217.79 o
  -1   1   5    33009.53    31729.42    290.24 o
   0   1   5     6906.98     7103.95     79.64 o
   1   1   5      948.22      883.34     11.51 o
   2   1   5      387.68      442.43      9.10 o
   3   1   5    11669.14    11884.42    129.69 o
   4   1   5       25.60       31.09      6.38 o
   5   1   5     6645.29     6589.62    143.14 o
   6   1   5      145.18      130.51     22.26 o
   7   1   5     1113.10     1172.36     67.61 o
  -7   2   5      144.26      192.85     41.17 o
  -6   2   5       71.59       86.00     13.34 o
  -5   2   5     1634.32     1562.49     39.03 o
  -4   2   5     1430.72     1380.56     24.38 o
  -3   2   5     1553.29     1388.02     18.15 o
  -2   2   5     8808.44     8622.89     83.22 o
  -1   2   5        4.19        9.29      3.53 o
   0   2   5     9086.67     9206.50    101.45 o
   1   2   5     7822.88     8461.42     80.26 o
   2   2   5        1.14       11.19      6.43 o
   3   2   5      579.98      508.05     11.75 o
   4   2   5     2511.98     2520.99     28.32 o
   5   2   5      106.43      115.92     29.08 o
   6   2   5      654.22      602.58     33.74 o
   7   2   5       69.83       92.76     31.47 o
  -7   3   5      577.73      632.68     39.92 o
  -6   3   5       64.91       73.47     13.64 o
  -5   3   5     1854.39     1800.30     35.84 o
  -4   3   5     1046.49     1034.20     20.69 o
  -3   3   5     2437.60     2407.93     26.99 o
  -2   3   5     8320.07     8196.24     85.38 o
  -1   3   5      672.56      640.35     10.88 o
   0   3   5    23100.42    23222.83    229.37 o
   1   3   5     1185.60     1210.00     15.38 o
   2   3   5    22402.79    23074.38    227.78 o
   3   3   5     2319.76     2299.58     26.28 o
   4   3   5     1892.75     1881.20     22.23 o
   5   3   5     2738.54     2675.87     36.42 o
   6   3   5       86.77       92.26      8.71 o
   7   3   5      477.88      445.65     44.87 o
  -7   4   5       43.66       63.34     21.96 o
  -6   4   5      118.23      124.44     13.84 o
  -5   4   5     1319.54     1339.15     29.92 o
  -4   4   5      177.53      184.68      9.75 o
  -3   4   5     9992.76     9985.15     91.48 o
  -2   4   5    16657.80    16792.86    157.17 o
  -1   4   5     2005.84     1999.78     23.17 o
   0   4   5    16961.57    16790.04    197.35 o
   1   4   5     3142.33     3158.19     31.91 o
   2   4   5     2139.39     2500.46     23.26 o
   3   4   5     2926.71     2956.11     33.09 o
   4   4   5     4416.43     4375.03     46.94 o
   5   4   5      142.82      140.27      8.56 o
   6   4   5      890.23      836.64     19.12 o
   7   4   5       36.70       22.52     27.87 o
  -7   5   5      625.09      612.38     39.34 o
  -6   5   5       39.78       23.11     10.35 o
  -5   5   5      996.37     1001.60     25.30 o
  -4   5   5      406.22      414.15     12.62 o
  -3   5   5       18.01       29.07      5.19 o
  -2   5   5     3758.10     3728.02     39.49 o
  -1   5   5     5821.64     5868.33     62.37 o
   0   5   5    38834.11    38886.21    450.13 o
   1   5   5     2856.55     2731.28     26.80 o
   2   5   5    42512.05    43355.47    372.27 o
   3   5   5     1364.39     1345.28     16.34 o
   4   5   5     7699.01     7611.47     85.51 o
   5   5   5      169.57      151.30      7.05 o
   6   5   5        0.13       -0.26      4.98 o
   7   5   5      146.45      208.51     36.74 o
  -7   6   5       15.60       32.58     20.52 o
  -6   6   5       16.04       22.77      9.83 o
  -5   6   5      138.22      128.93     12.26 o
  -4   6   5      597.38      552.40     13.28 o
  -3   6   5      909.56      922.69     23.54 o
  -2   6   5     2227.40     2311.49     26.74 o
  -1   6   5     2478.62     2430.51     34.51 o
   0   6   5      604.62      663.78     12.81 o
   1   6   5      193.40      183.94      5.45 o
   2   6   5     1765.09     1920.08     21.61 o
   3   6   5      487.64      483.87     10.59 o
   4   6   5     1599.20     1569.98     20.99 o
   5   6   5       71.11       62.67     12.10 o
   6   6   5      184.81      184.60     10.46 o
   7   6   5        3.00       17.81     27.04 o
  -7   7   5      675.38      678.45     40.81 o
  -6   7   5       94.50      105.67     12.21 o
  -5   7   5      898.62      865.39     28.45 o
  -4   7   5      339.61      308.63     12.17 o
  -3   7   5        0.31        0.68      6.75 o
  -2   7   5     2785.97     2987.80     33.13 o
  -1   7   5     6090.37     6052.83     76.10 o
   0   7   5    25703.56    26282.08    293.57 o
   1   7   5     2530.52     2314.86     25.38 o
   2   7   5    25186.65    25181.61    206.86 o
   3   7   5      480.33      475.93     10.21 o
   4   7   5     4185.24     4057.03     48.53 o
   5   7   5      108.85       93.74      7.84 o
   6   7   5        3.28        5.37      6.49 o
   7   7   5       84.88      104.58     31.38 o
  -7   8   5      121.26      158.46     19.86 o
  -6   8   5     1044.29     1021.59     27.63 o
  -5   8   5      774.85      737.71     22.30 o
  -4   8   5      604.63      556.79     15.41 o
  -3   8   5      986.52      960.98     14.20 o
  -2   8   5     1974.83     2050.68     31.82 o
  -1   8   5     4318.63     4355.18     52.46 o
   0   8   5     5195.92     5099.19     51.07 o
   1   8   5    26062.61    25944.46    254.00 o
   2   8   5     2242.58     2232.81     23.76 o
   3   8   5     9126.35     9135.73     94.23 o
   4   8   5       64.15       73.74      7.18 o
   5   8   5      259.21      246.71     11.55 o
   6   8   5        9.85        2.40      6.76 o
   7   8   5      142.22      154.69     16.22 o
  -7   9   5      324.52      387.06     25.94 o
  -6   9   5       84.77       64.74     10.73 o
  -5   9   5     1478.68     1385.59     31.08 o
  -4   9   5      313.87      306.78     12.76 o
  -3   9   5     1034.84     1011.25     17.02 o
  -2   9   5     2024.34     2042.97     29.61 o
  -1   9   5      240.82      234.45      9.27 o
   0   9   5     5926.85     5951.66     59.17 o
   1   9   5     4964.20     5280.96     56.82 o
   2   9   5     6401.76     6288.19     58.61 o
   3   9   5     1197.50     1253.10     17.72 o
   4   9   5      846.05      812.93     17.53 o
   5   9   5      612.02      593.59     16.54 o
   6   9   5       93.99       85.89     11.52 o
   7   9   5       68.34       88.31     15.51 o
  -7  10   5       85.01       80.48     18.82 o
  -6  10   5      832.67      835.36     22.91 o
  -5  10   5     1138.76     1089.39     28.43 o
  -4  10   5       82.88       88.60      9.65 o
  -3  10   5      222.43      227.64      9.68 o
  -2  10   5     1129.49     1091.45     18.56 o
  -1  10   5     5231.55     5028.68     55.78 o
   0  10   5     3907.60     3896.66     41.00 o
   1  10   5    33458.53    33712.34    329.20 o
   2  10   5      639.01      610.66     10.98 o
   3  10   5     7643.32     7592.54     80.86 o
   4  10   5        1.95        3.52      6.24 o
   5  10   5      298.17      300.04     13.62 o
   6  10   5       27.51       39.70     10.91 o
   7  10   5      259.55      289.43     23.54 o
  -7  11   5       14.61        9.53     35.35 o
  -6  11   5      551.04      548.56     19.58 o
  -5  11   5      741.85      702.44     20.69 o
  -4  11   5     5089.48     4876.12     67.37 o
  -3  11   5     2482.40     2400.01     32.27 o
  -2  11   5     5169.94     5110.73     57.63 o
  -1  11   5     4247.35     4299.64     53.63 o
   0  11   5     1249.25     1254.86     17.47 o
   1  11   5      109.52      111.96      6.76 o
   2  11   5      471.61      463.02      9.64 o
   3  11   5     1449.66     1411.11     23.13 o
   4  11   5        2.74       -4.75      7.29 o
   5  11   5      918.76      960.72     22.85 o
   6  11   5       17.72        6.75     13.73 o
  -6  12   5      368.05      398.88     17.98 o
  -5  12   5       13.83       18.09      9.67 o
  -4  12   5     2091.59     1977.19     34.45 o
  -3  12   5      111.87      133.87      9.65 o
  -2  12   5     1002.54     1016.86     18.58 o
  -1  12   5     2302.56     2290.39     33.33 o
   0  12   5      283.05      327.50      9.41 o
   1  12   5     3822.38     3651.87     53.55 o
   2  12   5      962.03      907.81     18.89 o
   3  12   5     2008.44     2057.76     30.72 o
   4  12   5      848.90      862.55     20.24 o
   5  12   5      134.90      123.56     10.86 o
   6  12   5      495.87      595.94     24.04 o
  -6  13   5      288.94      331.44     18.18 o
  -5  13   5        0.05       -4.41      8.92 o
  -4  13   5     4898.56     4722.21     66.33 o
  -3  13   5      713.24      751.83     16.79 o
  -2  13   5     5278.54     5105.21     58.26 o
  -1  13   5     5342.27     5305.17     65.38 o
   0  13   5      280.05      306.78      9.03 o
   1  13   5      946.89      910.72     26.81 o
   2  13   5     1326.51     1277.27     20.41 o
   3  13   5      678.02      660.98     23.70 o
   4  13   5      135.63      135.83     10.40 o
   5  13   5     1129.34     1087.97     26.06 o
   6  13   5      134.02      195.47     22.19 o
  -6  14   5      122.73      155.89     33.60 o
  -5  14   5      380.70      399.46     19.38 o
  -4  14   5     1994.96     1921.47     39.49 o
  -3  14   5     1985.26     1995.24     31.90 o
  -2  14   5     5029.66     5025.38     57.73 o
  -1  14   5     2061.69     2020.02     31.55 o
   0  14   5     1334.26     1352.12     19.13 o
   1  14   5      205.07      187.56      9.78 o
   2  14   5      292.68      261.73     10.56 o
   3  14   5       59.80       48.69      8.80 o
   4  14   5     1990.24     1925.86     33.85 o
   5  14   5        0.07       -7.96     10.27 o
   6  14   5      568.47      626.67     70.40 o
  -6  15   5      120.52      150.96     24.73 o
  -5  15   5       21.82        8.42     21.97 o
  -4  15   5      836.64      869.18     30.70 o
  -3  15   5       54.18       83.81     11.15 o
  -2  15   5      732.43      745.49     17.34 o
  -1  15   5      132.05      139.61      9.25 o
   0  15   5       39.07       22.87      9.96 o
   1  15   5       65.22       27.08      5.63 o
   2  15   5        3.47       -4.91      6.07 o
   3  15   5      218.29      204.50     12.58 o
   4  15   5      120.13      113.53     12.61 o
   5  15   5      165.97      190.34     16.37 o
   6  15   5      249.00      314.84     26.21 o
  -6  16   5      124.81      123.82     24.47 o
  -5  16   5      639.23      644.16     35.81 o
  -4  16   5     1119.97     1068.28     43.06 o
  -3  16   5     4871.17     4899.99     80.30 o
  -2  16   5     4846.66     4810.84     62.54 o
  -1  16   5     2604.21     2596.36     35.53 o
   0  16   5     1085.83     1069.36     24.89 o
   1  16   5        5.15       -3.16      7.65 o
   2  16   5       76.06       73.71     14.48 o
   3  16   5       70.34       72.76     11.92 o
   4  16   5     1827.93     1881.72     45.27 o
   5  16   5        0.09       10.42     12.37 o
  -5  17   5       12.11        1.58     21.74 o
  -4  17   5       84.44      109.97     22.43 o
  -3  17   5      588.84      639.70     34.29 o
  -2  17   5      111.93      136.42     13.95 o
  -1  17   5     2588.91     2541.21     58.48 o
   0  17   5     1148.65     1079.99     28.28 o
   1  17   5      324.28      281.12     20.29 o
   2  17   5     1648.54     1518.32     41.73 o
   3  17   5       26.57       37.32     11.93 o
   4  17   5      488.52      487.94     23.81 o
   5  17   5      197.58      257.35     19.45 o
  -5  18   5      178.14      198.43     25.35 o
  -4  18   5      349.38      388.80     30.38 o
  -3  18   5     1433.71     1419.36     49.25 o
  -2  18   5      483.05      483.37     22.02 o
  -1  18   5     3717.74     3577.42     61.97 o
   0  18   5      271.52      284.02     21.87 o
   1  18   5      666.32      689.73     37.73 o
   2  18   5      309.17      277.51     26.34 o
   3  18   5      230.46      226.17     20.23 o
   4  18   5      541.56      507.84     31.69 o
   5  18   5        6.91       -4.81     25.43 o
  -5  19   5        0.46      -17.54     17.54 o
  -4  19   5      106.56      166.52     23.49 o
  -3  19   5      476.08      522.22     32.44 o
  -2  19   5       10.93       13.06     15.63 o
  -1  19   5     2809.27     2703.05     63.45 o
   0  19   5      555.11      564.69     30.19 o
   1  19   5      468.21      470.04     26.58 o
   2  19   5     1329.68     1231.07     40.85 o
   3  19   5       94.16       74.35     19.86 o
   4  19   5      159.69      182.75     23.79 o
   5  19   5       91.26      128.94     31.84 o
  -4  20   5       95.85      133.28     34.61 o
  -3  20   5      101.13       63.04     31.20 o
  -2  20   5       35.97       23.58     15.98 o
  -1  20   5      969.82      979.57     36.95 o
   0  20   5      414.50      424.36     27.23 o
   1  20   5     2271.86     2186.57     55.97 o
   2  20   5      276.66      286.63     23.52 o
   3  20   5      907.87      867.52     42.21 o
   4  20   5       22.37       60.82     28.06 o
  -4  21   5       15.51      -17.44     28.24 o
  -3  21   5       34.82       47.07     31.01 o
  -2  21   5      101.49       74.78     34.75 o
  -1  21   5      189.77      217.69     21.74 o
   0  21   5        9.90       33.62     17.03 o
   1  21   5       59.61      101.14     18.86 o
   2  21   5       80.72      115.92     24.28 o
   3  21   5        0.68       -5.26     20.67 o
   4  21   5       17.75       33.60     26.86 o
  -3  22   5        4.94      -26.30     26.30 o
  -2  22   5       23.28       36.09     30.37 o
  -1  22   5      241.43      268.77     24.57 o
   0  22   5      372.05      426.22     28.07 o
   1  22   5     2226.64     2104.48     71.27 o
   2  22   5      113.11      121.94     23.46 o
   3  22   5      795.90      785.55     59.65 o
  -3  23   5       26.21       18.46     31.66 o
  -2  23   5       20.16       51.96     32.67 o
  -1  23   5       50.55       83.00     24.32 o
   0  23   5      159.13      199.70     28.75 o
   1  23   5       72.57       92.39     35.90 o
   2  23   5      240.17      264.00     43.39 o
   3  23   5       16.62       32.30     29.90 o
  -2  24   5       42.61       32.21     34.24 o
  -1  24   5      526.38      511.45     40.50 o
   0  24   5       48.29       71.14     23.65 o
   1  24   5      636.04      673.65     59.09 o
   2  24   5       75.68      112.60     33.41 o
  -7   0   6      387.12      444.14     51.05 o
  -6   0   6       79.42       80.75     17.85 o
  -5   0   6     5884.36     5601.95    121.51 o
  -4   0   6     2679.95     2796.84     66.77 o
  -3   0   6     7495.84     7522.63    105.71 o
  -2   0   6     7298.20     7538.30    105.22 o
  -1   0   6     3145.84     3363.53     51.40 o
   0   0   6      196.47      135.48     10.98 o
   1   0   6     5670.50     5656.91     78.70 o
   2   0   6    37915.91    37578.68    563.87 o
   3   0   6     3140.27     3137.57     54.15 o
   4   0   6    17652.19    17462.38    267.78 o
   5   0   6      108.37       80.58     24.92 o
   6   0   6     2936.61     2914.90    114.14 o
   7   0   6       16.15       20.95     24.92 o
  -7   1   6      103.23      141.41     25.50 o
  -6   1   6      508.88      495.97     21.07 o
  -5   1   6      149.58      113.68     12.42 o
  -4   1   6      262.22      284.57     10.84 o
  -3   1   6     2874.25     2940.55     33.50 o
  -2   1   6      187.16      212.39      8.01 o
  -1   1   6     4615.69     4770.50     48.95 o
   0   1   6     6896.93     7351.27    101.19 o
   1   1   6      245.02      239.01      6.79 o
   2   1   6      363.93      317.33     20.40 o
   3   1   6     3414.07     3438.75     41.51 o
   4   1   6       98.30      113.40      8.17 o
   5   1   6      326.75      324.40     12.40 o
   6   1   6        6.86        5.28     17.55 o
   7   1   6        5.45       24.00     17.64 o
  -7   2   6      497.43      568.51     39.04 o
  -6   2   6      520.18      485.31     20.99 o
  -5   2   6     4589.92     4377.78     70.12 o
  -4   2   6      778.11      787.87     16.04 o
  -3   2   6     9087.04     8974.10     94.83 o
  -2   2   6        2.98        9.50      5.69 o
  -1   2   6     1789.86     1910.14     23.01 o
   0   2   6    22000.44    22319.35    291.40 o
   1   2   6      423.37      433.80     12.65 o
   2   2   6    22042.50    21783.82    191.35 o
   3   2   6     1081.14     1094.18     16.85 o
   4   2   6     7436.37     7288.80     82.16 o
   5   2   6       45.25       52.75     14.72 o
   6   2   6      929.60      917.25     61.69 o
   7   2   6      121.18      112.11     22.44 o
  -7   3   6        7.58       42.48     21.16 o
  -6   3   6     1541.77     1458.44     34.10 o
  -5   3   6      986.97      980.29     26.29 o
  -4   3   6     3093.72     3155.12     52.16 o
  -3   3   6     8408.45     8433.96     89.34 o
  -2   3   6      287.69      310.29      8.58 o
  -1   3   6     1544.51     1479.44     19.14 o
   0   3   6    27503.21    27751.16    323.45 o
   1   3   6     2203.15     2212.05     25.97 o
   2   3   6     7994.59     7941.71     67.69 o
   3   3   6     7483.61     7446.55     83.65 o
   4   3   6        0.69       -2.19      7.45 o
   5   3   6     1641.71     1623.89     20.50 o
   6   3   6      345.14      331.25     23.13 o
   7   3   6       43.58       80.11     28.70 o
  -7   4   6      157.96      213.98     27.80 o
  -6   4   6        0.26        0.31     10.71 o
  -5   4   6      799.80      758.10     22.98 o
  -4   4   6      578.40      544.63     13.57 o
  -3   4   6     6276.34     6291.86     68.95 o
  -2   4   6     7572.97     7423.28     79.03 o
  -1   4   6    12053.14    12182.95    132.66 o
   0   4   6    15476.40    15403.74    182.25 o
   1   4   6    10054.50     9897.76     99.90 o
   2   4   6     7435.82     7356.21     66.42 o
   3   4   6      478.86      455.86     11.02 o
   4   4   6     1856.65     1807.57     25.00 o
   5   4   6      823.99      803.24     12.89 o
   6   4   6      148.16      135.17     11.78 o
   7   4   6      577.33      584.72     53.18 o
  -7   5   6        1.61       20.68     19.99 o
  -6   5   6      113.91      141.30     14.35 o
  -5   5   6      101.97      105.52     11.81 o
  -4   5   6     1248.67     1227.95     20.14 o
  -3   5   6     3070.32     3137.12     34.43 o
  -2   5   6      891.42     1002.89     17.32 o
  -1   5   6     1566.59     1584.97     25.60 o
   0   5   6      225.67      230.77      8.88 o
   1   5   6      463.60      428.93      8.36 o
   2   5   6      847.12      824.44     11.09 o
   3   5   6     5451.57     5546.19     59.13 o
   4   5   6      236.35      206.90      7.98 o
   5   5   6     1650.90     1609.49     23.33 o
   6   5   6        5.24       -4.05      7.97 o
   7   5   6       22.46       28.89     28.98 o
  -7   6   6        1.50       12.55     19.80 o
  -6   6   6        5.95        6.43     10.04 o
  -5   6   6       68.24       56.92     10.67 o
  -4   6   6     2985.86     2901.93     46.34 o
  -3   6   6     6153.11     6169.23     60.34 o
  -2   6   6    28617.97    28198.67    300.33 o
  -1   6   6    29231.88    29133.23    310.86 o
   0   6   6    12873.31    12945.69    154.43 o
   1   6   6     9901.83     9549.28     85.37 o
   2   6   6      406.52      324.83     10.49 o
   3   6   6      322.06      310.88      8.75 o
   4   6   6        0.30       -5.09      5.09 o
   5   6   6     1661.74     1595.90     23.66 o
   6   6   6       64.23       63.23      7.24 o
   7   6   6      286.28      298.63     41.72 o
  -7   7   6      112.17      110.57     24.59 o
  -6   7   6        0.48       -4.44      9.65 o
  -5   7   6      142.02      124.92     12.04 o
  -4   7   6      798.72      762.35     17.98 o
  -3   7   6     1158.50     1158.93     18.78 o
  -2   7   6     7288.55     7246.58     82.83 o
  -1   7   6     4406.06     4424.69     58.51 o
   0   7   6     7851.17     7976.68     97.83 o
   1   7   6     4437.98     4440.90     45.13 o
   2   7   6      355.57      332.76      7.67 o
   3   7   6       93.42       78.39     11.66 o
   4   7   6       83.32       87.56      7.43 o
   5   7   6       62.27       60.95      6.76 o
   6   7   6      357.80      382.10     12.94 o
   7   7   6        7.57       26.67     28.98 o
  -7   8   6        7.56       17.76     15.80 o
  -6   8   6       31.05       26.57     11.08 o
  -5   8   6       71.96       49.87     10.68 o
  -4   8   6     1212.33     1215.01     24.01 o
  -3   8   6     1378.38     1341.05     19.58 o
  -2   8   6     8626.61     8607.19    107.27 o
  -1   8   6    11203.54    11085.61    134.37 o
   0   8   6    11387.74    11424.31    136.86 o
   1   8   6    17920.87    17889.08    166.32 o
   2   8   6     1146.84     1152.03     15.05 o
   3   8   6      442.47      432.94     12.00 o
   4   8   6      504.67      443.56     12.82 o
   5   8   6      849.38      834.28     17.59 o
   6   8   6       34.29       35.46      9.69 o
   7   8   6      437.86      452.46     48.65 o
  -7   9   6      175.67      167.67     21.32 o
  -6   9   6      118.59      115.37     13.05 o
  -5   9   6       12.94        2.10     10.00 o
  -4   9   6       82.39       84.21      9.93 o
  -3   9   6     3387.23     3286.86     48.69 o
  -2   9   6     5130.90     5028.72     67.03 o
  -1   9   6     9285.21     9184.19    103.82 o
   0   9   6    25242.26    25207.54    248.56 o
   1   9   6     5299.14     5219.07     56.72 o
   2   9   6     6487.18     6591.91     72.55 o
   3   9   6       26.86        8.94      5.78 o
   4   9   6      164.76      149.32      8.90 o
   5   9   6       45.30       41.15      7.30 o
   6   9   6      799.59      842.20     24.70 o
   7   9   6        1.96       34.32     23.03 o
  -7  10   6      398.28      372.60     26.00 o
  -6  10   6       63.50       46.73     10.35 o
  -5  10   6     1935.56     1798.11     33.80 o
  -4  10   6      171.85      182.12     13.07 o
  -3  10   6     1561.77     1481.05     25.41 o
  -2  10   6       34.73       45.77      8.21 o
  -1  10   6      145.04      139.89      9.03 o
   0  10   6     3534.22     3621.20     39.10 o
   1  10   6      417.25      451.77     11.73 o
   2  10   6     7430.92     7406.02     81.41 o
   3  10   6      228.97      213.50     10.71 o
   4  10   6     2310.33     2200.63     34.39 o
   5  10   6       19.45        3.52      6.92 o
   6  10   6      378.85      456.37     19.95 o
   7  10   6       31.49       59.08     16.00 o
  -6  11   6        4.29       -7.61      9.48 o
  -5  11   6       24.53       27.77      9.70 o
  -4  11   6     1035.50      971.25     23.46 o
  -3  11   6     2351.07     2324.65     34.83 o
  -2  11   6     5425.12     5307.79     65.26 o
  -1  11   6     6008.47     5797.22     64.41 o
   0  11   6     7873.80     7700.58     76.13 o
   1  11   6     1797.79     1747.18     24.37 o
   2  11   6      317.09      319.75     10.68 o
   3  11   6       27.07       38.08      7.08 o
   4  11   6      364.26      369.00     14.05 o
   5  11   6       50.49       48.66      8.38 o
   6  11   6      264.65      270.70     17.55 o
  -6  12   6        8.12       14.96     11.09 o
  -5  12   6     1962.63     1926.03     35.75 o
  -4  12   6      403.05      399.69     16.71 o
  -3  12   6      317.96      354.48     12.55 o
  -2  12   6     1887.92     1897.72     27.90 o
  -1  12   6      609.60      560.93     13.73 o
   0  12   6        1.22       -5.66      6.47 o
   1  12   6     2347.22     2298.41     30.25 o
   2  12   6     8212.19     7999.40     91.63 o
   3  12   6      334.32      340.24     13.84 o
   4  12   6     4518.99     4426.94     61.63 o
   5  12   6       19.73        6.34      8.62 o
   6  12   6     1046.99     1117.87     42.68 o
  -6  13   6      158.51      209.52     26.95 o
  -5  13   6      364.90      344.80     18.33 o
  -4  13   6      326.49      358.30     16.11 o
  -3  13   6       94.88       93.74      8.49 o
  -2  13   6     1092.33     1034.72     17.03 o
  -1  13   6      533.83      527.93     13.88 o
   0  13   6      487.03      461.87     10.16 o
   1  13   6     2333.42     2270.36     30.64 o
   2  13   6       77.11       88.63      8.11 o
   3  13   6     3155.22     3104.45     47.21 o
   4  13   6       58.58       79.56      9.41 o
   5  13   6      610.77      629.80     24.29 o
   6  13   6      182.51      221.78     23.13 o
  -6  14   6       80.90       76.59     21.76 o
  -5  14   6      835.23      791.11     38.55 o
  -4  14   6      202.10      165.07     13.92 o
  -3  14   6      789.98      787.73     18.03 o
  -2  14   6      133.59      125.07      7.54 o
  -1  14   6      562.27      511.32     17.39 o
   0  14   6      117.16      112.78      8.37 o
   1  14   6      841.74      852.07     18.80 o
   2  14   6      677.06      698.93     20.12 o
   3  14   6      247.01      256.76     15.49 o
   4  14   6     1025.46     1035.40     27.57 o
   5  14   6      118.02      162.67     15.01 o
   6  14   6      206.10      234.67     24.27 o
  -6  15   6      830.52      852.19     43.21 o
  -5  15   6      387.01      416.11     31.15 o
  -4  15   6     2062.64     2083.26     62.59 o
  -3  15   6     1874.69     1809.49     35.16 o
  -2  15   6      685.55      638.99     16.73 o
  -1  15   6        3.10       -6.61      6.61 o
   0  15   6      990.31      966.66     19.26 o
   1  15   6     3133.47     3078.73     48.67 o
   2  15   6      368.05      363.88     14.27 o
   3  15   6     4652.50     4601.86     88.62 o
   4  15   6       83.69      109.70     12.70 o
   5  15   6     1138.25     1200.42     35.02 o
   6  15   6        0.51        8.24     17.34 o
  -5  16   6        8.59       20.30     18.37 o
  -4  16   6      313.03      303.25     26.67 o
  -3  16   6       11.85       22.61     12.00 o
  -2  16   6      407.57      400.14     17.70 o
  -1  16   6      213.21      198.52     15.09 o
   0  16   6       30.88       43.94     11.42 o
   1  16   6      179.52      166.13     17.05 o
   2  16   6       72.87       86.40     14.49 o
   3  16   6      272.30      252.86     19.93 o
   4  16   6       40.51       40.71     11.53 o
   5  16   6        7.52       31.97     13.33 o
  -5  17   6       52.36       28.96     21.55 o
  -4  17   6     1487.76     1452.41     51.78 o
  -3  17   6     1039.60     1061.45     42.61 o
  -2  17   6     1267.07     1271.43     33.08 o
  -1  17   6      217.46      242.36     16.18 o
   0  17   6        0.77       -7.34     13.09 o
   1  17   6     1375.65     1210.20     56.82 o
   2  17   6      142.00      120.86     21.04 o
   3  17   6     4441.93     4274.19     86.12 o
   4  17   6       68.48       91.87     13.13 o
   5  17   6     1115.80     1222.97     37.50 o
  -5  18   6       34.43       51.61     20.98 o
  -4  18   6      709.64      728.33     38.24 o
  -3  18   6       10.82        6.70     18.10 o
  -2  18   6     2776.67     2692.57     52.44 o
  -1  18   6      846.10      810.02     26.29 o
   0  18   6      853.14      829.04     33.24 o
   1  18   6      943.49      877.55     33.22 o
   2  18   6      152.67      152.23     22.82 o
   3  18   6      284.43      328.39     23.17 o
   4  18   6      220.05      249.28     35.82 o
   5  18   6       61.33       61.30     27.60 o
  -4  19   6      481.64      491.19     33.32 o
  -3  19   6      487.12      519.75     33.21 o
  -2  19   6     1402.57     1393.18     46.57 o
  -1  19   6      735.55      735.48     32.72 o
   0  19   6     1484.28     1432.69     44.36 o
   1  19   6      792.62      777.89     33.41 o
   2  19   6      233.51      232.54     28.39 o
   3  19   6      278.03      276.45     26.83 o
   4  19   6        0.87      -16.08     23.30 o
  -4  20   6      361.69      474.32     50.31 o
  -3  20   6        1.24      -12.09     27.23 o
  -2  20   6      587.39      589.68     31.23 o
  -1  20   6      131.94      121.69     19.69 o
   0  20   6      276.30      294.52     23.80 o
   1  20   6      501.54      499.93     29.41 o
   2  20   6      151.08      144.08     20.58 o
   3  20   6        1.21       -3.63     14.82 o
   4  20   6        3.64       13.09     18.63 o
  -4  21   6       90.84       88.88     31.66 o
  -3  21   6      563.33      554.15     51.24 o
  -2  21   6      511.87      503.36     52.26 o
  -1  21   6      557.68      623.01     32.71 o
   0  21   6     1878.96     1760.38     53.47 o
   1  21   6      381.71      429.42     34.24 o
   2  21   6      499.37      489.97     29.54 o
   3  21   6        3.69      -17.57     17.57 o
   4  21   6       11.87        9.69     26.40 o
  -3  22   6      172.10      211.47     41.44 o
  -2  22   6      239.39      254.77     42.19 o
  -1  22   6      130.85      163.21     22.22 o
   0  22   6       16.41       17.09     16.48 o
   1  22   6      139.65      163.77     25.44 o
   2  22   6        0.19       -6.91     16.45 o
   3  22   6        0.06      -26.58     26.58 o
  -2  23   6      224.19      286.62     45.97 o
  -1  23   6      855.93      946.32     40.74 o
   0  23   6      815.68      830.82     38.44 o
   1  23   6      367.68      361.76     43.07 o
   2  23   6      142.70      135.42     32.44 o
  -1  24   6      664.35      718.05     37.36 o
   0  24   6      117.94      125.57     34.43 o
   1  24   6      490.38      456.26     51.42 o
  -7   1   7        7.01       15.65     20.95 o
  -6   1   7     1285.38     1243.82     32.25 o
  -5   1   7       38.21       37.16     10.99 o
  -4   1   7      465.57      503.20     13.96 o
  -3   1   7      460.80      442.87     11.19 o
  -2   1   7     3952.67     3985.88     43.38 o
  -1   1   7     8281.64     7882.18     89.26 o
   0   1   7    10152.22     9639.29    131.55 o
   1   1   7    38610.14    37586.27    344.17 o
   2   1   7     7274.42     7204.37     65.44 o
   3   1   7    12488.88    12271.16    134.91 o
   4   1   7      791.73      778.35     17.25 o
   5   1   7      423.04      425.52     10.25 o
   6   1   7      368.54      363.70     11.74 o
   7   1   7      202.54      179.38     26.40 o
  -7   2   7      362.20      415.24     48.10 o
  -6   2   7      152.41      183.66     24.89 o
  -5   2   7      529.27      561.34     21.12 o
  -4   2   7     2737.03     2716.88     42.03 o
  -3   2   7      877.25      886.67     15.62 o
  -2   2   7       71.40       61.59      6.14 o
  -1   2   7    12299.55    12231.97    134.34 o
   0   2   7     3315.65     3214.67     49.71 o
   1   2   7     8789.34     9020.81     86.86 o
   2   2   7    12095.66    12087.47    106.94 o
   3   2   7       39.36       39.92      5.81 o
   4   2   7     1310.97     1279.77     19.89 o
   5   2   7      135.77      132.10     11.83 o
   6   2   7       10.54       13.39      6.19 o
   7   2   7      111.49       91.77     22.27 o
  -7   3   7       19.46       63.01     26.03 o
  -6   3   7      790.58      806.86     26.20 o
  -5   3   7      626.21      606.07     21.71 o
  -4   3   7     1460.66     1423.16     22.72 o
  -3   3   7     2802.25     2897.47     37.09 o
  -2   3   7      549.65      574.41     14.42 o
  -1   3   7    13181.86    13360.75    145.98 o
   0   3   7     4863.51     4832.05     62.75 o
   1   3   7    15208.18    15342.90    153.02 o
   2   3   7     6157.53     6043.27     55.67 o
   3   3   7     3471.34     3432.00     38.79 o
   4   3   7     3268.33     3194.98     40.16 o
   5   3   7      118.95      117.41      7.01 o
   6   3   7      771.37      774.55     23.64 o
   7   3   7       67.82       59.25     26.63 o
  -7   4   7      372.07      381.88     33.39 o
  -6   4   7      310.80      334.08     18.63 o
  -5   4   7      235.70      253.32     15.48 o
  -4   4   7     1579.79     1525.41     26.99 o
  -3   4   7      244.98      236.70     10.18 o
  -2   4   7       12.13       15.46      5.49 o
  -1   4   7    12561.02    12996.08    142.21 o
   0   4   7    10907.55    11029.81    133.38 o
   1   4   7     2868.32     2724.01     33.95 o
   2   4   7    10768.73    10613.62     94.67 o
   3   4   7       70.16       69.88      5.17 o
   4   4   7     2116.07     2041.21     28.38 o
   5   4   7      203.40      208.29      8.50 o
   6   4   7      156.88      166.02     15.70 o
   7   4   7       16.21      -20.49     23.90 o
  -7   5   7      282.91      324.50     31.88 o
  -6   5   7       95.23       91.21     12.53 o
  -5   5   7     5095.87     4881.94     77.57 o
  -4   5   7     1342.44     1306.86     24.77 o
  -3   5   7    19482.57    19190.12    228.25 o
  -2   5   7    10423.53    10594.89    130.13 o
  -1   5   7    10918.49    11065.49    122.26 o
   0   5   7     2213.28     2060.77     30.54 o
   1   5   7      496.45      574.85     10.86 o
   2   5   7     2028.41     2207.20     23.40 o
   3   5   7      696.61      697.68     13.20 o
   4   5   7     7599.85     7572.18     86.59 o
   5   5   7      133.50      127.22      9.40 o
   6   5   7     2332.23     2330.57     41.13 o
   7   5   7        7.68       -9.32     24.37 o
  -7   6   7       81.69      105.18     23.68 o
  -6   6   7       56.16       44.50     11.48 o
  -5   6   7      450.83      450.43     19.79 o
  -4   6   7       82.70      102.17     11.81 o
  -3   6   7      610.81      538.56     16.83 o
  -2   6   7      275.72      259.22     11.72 o
  -1   6   7      160.93      190.39      9.61 o
   0   6   7      427.73      319.70      9.98 o
   1   6   7      143.79      111.44      5.02 o
   2   6   7     1203.75     1167.48     14.67 o
   3   6   7      476.73      455.33     10.92 o
   4   6   7      153.05      184.95     14.34 o
   5   6   7      407.92      401.70     16.30 o
   6   6   7        4.56       14.54      8.62 o
   7   6   7       60.06       45.13     29.72 o
  -7   7   7       61.94       67.87     26.72 o
  -6   7   7        0.11       -7.37     10.18 o
  -5   7   7     2948.80     2850.00     51.56 o
  -4   7   7      268.74      309.51     13.63 o
  -3   7   7    12587.28    12496.92    153.08 o
  -2   7   7     5699.56     5763.27     68.13 o
  -1   7   7    10705.76    10857.23    132.39 o
   0   7   7     1620.31     1542.31     24.62 o
   1   7   7       54.55       55.45      5.92 o
   2   7   7     1006.27      997.23     13.01 o
   3   7   7      313.01      277.16     10.37 o
   4   7   7     5444.29     5499.98     72.88 o
   5   7   7       37.82       25.17      7.65 o
   6   7   7     1291.81     1302.50     31.14 o
   7   7   7        8.97        7.20     24.64 o
  -7   8   7        7.70       21.24     20.26 o
  -6   8   7      200.94      210.80     15.62 o
  -5   8   7      389.53      375.20     25.82 o
  -4   8   7     2262.52     2283.87     38.84 o
  -3   8   7     1658.24     1600.45     24.00 o
  -2   8   7     3347.85     3316.19     48.15 o
  -1   8   7     5886.67     5838.04     75.83 o
   0   8   7      294.23      242.80     14.77 o
   1   8   7      197.95      218.45      8.96 o
   2   8   7       17.98        1.76      4.94 o
   3   8   7     1336.94     1318.76     22.33 o
   4   8   7      201.53      197.33     10.87 o
   5   8   7     1642.63     1658.72     32.46 o
   6   8   7       20.31       15.45      9.66 o
   7   8   7      347.52      401.66     47.27 o
  -7   9   7       34.77       39.87     17.67 o
  -6   9   7       56.19       60.26     12.37 o
  -5   9   7      603.26      599.06     24.60 o
  -4   9   7       94.57      113.70     10.54 o
  -3   9   7     1653.86     1700.75     23.37 o
  -2   9   7        0.55       -5.61      6.89 o
  -1   9   7     4438.48     4542.30     61.58 o
   0   9   7      280.65      263.43      9.68 o
   1   9   7     2147.41     2175.27     29.74 o
   2   9   7     1060.62      989.24     15.67 o
   3   9   7      667.31      610.27     14.97 o
   4   9   7     1445.64     1415.09     29.14 o
   5   9   7       62.29       73.87     10.75 o
   6   9   7      320.03      366.43     18.64 o
  -6  10   7      410.66      447.48     18.91 o
  -5  10   7       95.73      102.62     12.75 o
  -4  10   7     7378.05     7042.07    103.79 o
  -3  10   7     3085.80     3017.89     42.47 o
  -2  10   7     7031.01     6975.07     90.55 o
  -1  10   7     7648.34     7383.00     86.44 o
   0  10   7      884.64      893.49     16.61 o
   1  10   7     1547.62     1535.30     22.36 o
   2  10   7     2087.65     1949.32     41.56 o
   3  10   7     2652.06     2535.91     44.67 o
   4  10   7      387.55      368.66     15.79 o
   5  10   7     1734.63     1745.95     34.49 o
   6  10   7        4.17       -4.83     10.15 o
  -6  11   7      193.90      193.17     14.02 o
  -5  11   7       57.07       55.72     11.72 o
  -4  11   7       10.82       25.61     10.04 o
  -3  11   7      185.67      215.80     10.58 o
  -2  11   7     2106.97     1978.79     31.27 o
  -1  11   7     2829.72     2853.53     36.73 o
   0  11   7     4465.69     4353.77     50.52 o
   1  11   7     9640.95     9588.33    100.05 o
   2  11   7     2637.94     2526.47     32.95 o
   3  11   7     2987.91     3032.71     52.02 o
   4  11   7       94.56       98.28     11.18 o
   5  11   7      107.15      112.14     13.08 o
   6  11   7       58.41       51.44     14.63 o
  -6  12   7        6.93       19.24     19.33 o
  -5  12   7      279.57      257.72     24.79 o
  -4  12   7     1104.10     1113.43     25.77 o
  -3  12   7      467.78      477.03     14.92 o
  -2  12   7     4759.33     4731.21     60.69 o
  -1  12   7      451.41      464.75     13.59 o
   0  12   7     2646.51     2643.49     34.59 o
   1  12   7      886.96      877.68     17.10 o
   2  12   7      603.54      577.95     15.02 o
   3  12   7     1620.79     1617.73     34.44 o
   4  12   7       16.06       12.27      9.94 o
   5  12   7      677.80      705.38     22.12 o
   6  12   7        5.34       15.50     33.92 o
  -6  13   7      187.32      209.37     26.58 o
  -5  13   7       39.25       44.35     18.93 o
  -4  13   7        8.05       35.96     10.07 o
  -3  13   7        4.38       -9.82      9.82 o
  -2  13   7     3332.83     3290.81     42.59 o
  -1  13   7     1053.43     1041.00     19.78 o
   0  13   7     5454.61     5337.98     67.88 o
   1  13   7     7105.47     7015.93     84.27 o
   2  13   7     1841.35     1858.45     29.05 o
   3  13   7     2042.77     2027.88     49.15 o
   4  13   7        0.12       -4.70      9.47 o
   5  13   7       88.32      108.07     15.67 o
   6  13   7        1.85      -11.97     15.70 o
  -6  14   7       63.90       50.11     22.35 o
  -5  14   7      427.86      471.97     33.10 o
  -4  14   7      233.03      250.50     25.31 o
  -3  14   7       49.03       25.15      8.09 o
  -2  14   7      824.56      808.25     16.90 o
  -1  14   7     2539.29     2454.46     34.35 o
   0  14   7     6425.97     6525.94     81.62 o
   1  14   7     2720.96     2656.98     38.50 o
   2  14   7     6247.19     6145.73     74.34 o
   3  14   7      234.51      247.99     15.92 o
   4  14   7      768.90      778.94     29.84 o
   5  14   7       43.51       67.61     15.08 o
   6  14   7       54.80       82.00     20.12 o
  -5  15   7       23.47       12.98     18.52 o
  -4  15   7      169.59      152.75     22.58 o
  -3  15   7        0.16      -11.49     11.49 o
  -2  15   7      355.10      373.87     17.25 o
  -1  15   7       79.34       57.69     12.22 o
   0  15   7     1451.15     1506.95     30.83 o
   1  15   7      645.61      571.83     25.72 o
   2  15   7      945.21      930.91     40.51 o
   3  15   7      206.76      216.93     19.28 o
   4  15   7       77.50       48.49     14.63 o
   5  15   7       22.25       44.92     18.53 o
  -5  16   7      439.53      486.17     35.17 o
  -4  16   7       52.07       65.59     19.64 o
  -3  16   7      222.94      204.18     19.48 o
  -2  16   7      272.91      282.22     24.49 o
  -1  16   7     1309.18     1256.45     38.78 o
   0  16   7     4907.95     4984.08    107.11 o
   1  16   7     1499.06     1479.90     41.63 o
   2  16   7     3644.82     3665.69     91.87 o
   3  16   7      697.49      724.10     54.27 o
   4  16   7      685.08      698.57     31.07 o
   5  16   7      110.88      126.33     22.45 o
  -5  17   7      353.02      406.83     32.42 o
  -4  17   7       24.03       -2.04     16.87 o
  -3  17   7      674.56      715.92     36.60 o
  -2  17   7      223.82      219.72     16.86 o
  -1  17   7      106.01      113.28     17.58 o
   0  17   7      254.73      291.67     21.53 o
   1  17   7      328.17      315.81     21.39 o
   2  17   7       31.35       33.23     31.52 o
   3  17   7      144.20      174.16     19.54 o
   4  17   7      135.50      122.79     17.38 o
   5  17   7       45.80       69.82     26.07 o
  -5  18   7      385.50      391.81     75.51 o
  -4  18   7       50.89       61.17     27.14 o
  -3  18   7      210.18      227.01     24.38 o
  -2  18   7      795.06      771.65     28.08 o
  -1  18   7       27.09       32.17     12.80 o
   0  18   7     1774.10     1680.81     47.75 o
   1  18   7      930.91      946.82     35.19 o
   2  18   7     1777.94     1662.07     57.16 o
   3  18   7      528.00      539.90     28.98 o
   4  18   7      114.68      119.36     18.20 o
   5  18   7      305.07      364.17     30.40 o
  -4  19   7       37.57       10.68     22.38 o
  -3  19   7      810.82      776.81     38.55 o
  -2  19   7      527.91      528.38     29.54 o
  -1  19   7       30.08        4.33     14.91 o
   0  19   7      700.56      688.85     32.57 o
   1  19   7     1143.55     1123.11     44.42 o
   2  19   7       75.30       95.89     21.26 o
   3  19   7      433.49      464.62     27.56 o
   4  19   7      272.89      245.83     22.16 o
  -4  20   7      582.58      549.26     55.49 o
  -3  20   7      538.42      520.54     53.73 o
  -2  20   7      870.70      874.50     36.69 o
  -1  20   7      203.57      216.70     22.90 o
   0  20   7      420.64      383.17     26.59 o
   1  20   7      112.21      113.37     24.01 o
   2  20   7       16.73       24.07     15.80 o
   3  20   7      580.38      554.15     30.25 o
   4  20   7       26.67      -17.52     17.52 o
  -3  21   7       74.15       73.56     30.83 o
  -2  21   7       95.84       46.89     31.20 o
  -1  21   7        0.04      -12.10     18.62 o
   0  21   7        5.06        8.62     15.98 o
   1  21   7      131.08      155.40     26.93 o
   2  21   7        1.20      -14.85     14.85 o
   3  21   7        1.26        0.72     15.50 o
  -3  22   7      209.02      187.47     40.34 o
  -2  22   7      943.90      994.89     71.57 o
  -1  22   7      358.83      350.40     27.82 o
   0  22   7      208.32      201.21     22.29 o
   1  22   7       37.81       14.06     46.98 o
   2  22   7       59.59       55.50     18.82 o
   3  22   7      357.55      370.08     32.73 o
  -2  23   7      670.88      660.46     61.96 o
  -1  23   7       27.57       26.56     19.25 o
   0  23   7      206.93      203.48     29.00 o
   1  23   7        1.50       -9.90     20.72 o
   2  23   7        6.27       22.26     17.68 o
  -1  24   7       74.63       81.64     22.46 o
   0  24   7      163.21      168.98     29.44 o
   1  24   7        0.13      -19.55     19.55 o
  -7   0   8       18.94       21.32     29.07 o
  -6   0   8       33.37       29.70     31.70 o
  -5   0   8      893.64      926.48     38.79 o
  -4   0   8      419.98      444.00     44.30 o
  -3   0   8    15403.61    15316.17    237.81 o
  -2   0   8     8678.61     8555.78    138.39 o
  -1   0   8    19490.75    18382.62    281.16 o
   0   0   8     9354.54     8717.85    179.21 o
   1   0   8     8110.83     7710.82    107.34 o
   2   0   8     1372.66     1369.71     24.80 o
   3   0   8       52.88       42.98      6.29 o
   4   0   8     1561.94     1511.87     33.10 o
   5   0   8       10.63       10.40      7.18 o
   6   0   8      881.18      908.80     30.26 o
   7   0   8        6.66       26.40     29.90 o
  -7   1   8        0.71       34.86     20.81 o
  -6   1   8       23.48       39.76     13.00 o
  -5   1   8       28.52       11.79     10.98 o
  -4   1   8      470.82      474.33     16.21 o
  -3   1   8        4.32       -8.02      8.02 o
  -2   1   8     3452.24     3320.53     43.62 o
  -1   1   8     2130.12     2147.02     36.01 o
   0   1   8      749.24      729.92     19.17 o
   1   1   8     3384.41     3246.74     35.75 o
   2   1   8     1111.50     1128.21     15.31 o
   3   1   8      313.40      284.37      8.82 o
   4   1   8      604.41      583.25     13.29 o
   5   1   8      282.98      295.66      9.71 o
   6   1   8       19.12       17.88      7.16 o
   7   1   8       69.28       71.39     22.99 o
  -7   2   8       74.07       97.71     23.93 o
  -6   2   8       18.05       19.17     12.29 o
  -5   2   8      123.69      128.37     16.20 o
  -4   2   8      586.05      575.64     17.68 o
  -3   2   8     5283.56     5207.60     63.70 o
  -2   2   8     6775.98     6614.30     77.84 o
  -1   2   8    25474.92    25367.71    271.07 o
   0   2   8    15277.32    15598.57    231.98 o
   1   2   8    17380.70    16926.52    158.99 o
   2   2   8      809.67      787.61     11.19 o
   3   2   8     2629.06     2539.29     31.05 o
   4   2   8     1189.27     1225.73     20.40 o
   5   2   8       13.37       13.32      6.24 o
   6   2   8     1342.73     1339.53     27.20 o
   7   2   8        3.94       40.65     19.49 o
  -7   3   8      232.25      296.83     31.58 o
  -6   3   8      105.27      109.14     18.31 o
  -5   3   8      865.47      868.33     26.58 o
  -4   3   8     1498.60     1511.64     27.93 o
  -3   3   8       11.65       -8.34      8.34 o
  -2   3   8    12015.81    11902.41    132.62 o
  -1   3   8    17337.24    17935.24    194.18 o
   0   3   8    13363.62    13881.82    167.21 o
   1   3   8    15776.48    15529.17    155.78 o
   2   3   8       64.10       84.35      4.31 o
   3   3   8     1175.24     1140.05     18.81 o
   4   3   8     1072.36     1068.96     18.91 o
   5   3   8      897.80      915.34     16.98 o
   6   3   8      425.48      426.12     14.79 o
   7   3   8      241.31      219.06     28.62 o
  -7   4   8       26.43       40.46     21.01 o
  -6   4   8     1354.75     1404.07     38.84 o
  -5   4   8       52.50       51.29     11.82 o
  -4   4   8     3744.43     3689.83     50.97 o
  -3   4   8       33.46       22.54      8.14 o
  -2   4   8     1298.56     1263.00     22.35 o
  -1   4   8     4387.17     4455.27     59.67 o
   0   4   8        6.91        9.29      5.75 o
   1   4   8    10121.97    10250.13    105.02 o
   2   4   8     1289.17     1357.78     17.26 o
   3   4   8     8614.59     8662.49     90.69 o
   4   4   8     1170.95     1134.47     19.66 o
   5   4   8     1719.65     1718.23     25.95 o
   6   4   8      589.92      595.07     15.11 o
   7   4   8       82.23       96.04     22.42 o
  -7   5   8        2.83       20.53     20.99 o
  -6   5   8       13.41       25.30     12.16 o
  -5   5   8        2.08       23.64     10.75 o
  -4   5   8      760.96      790.24     22.30 o
  -3   5   8      279.04      265.25     13.15 o
  -2   5   8     2827.98     2705.85     41.48 o
  -1   5   8     2542.86     2529.65     34.85 o
   0   5   8     2448.16     2312.87     34.47 o
   1   5   8     1197.89     1132.05     17.25 o
   2   5   8        0.30       14.88      3.47 o
   3   5   8       35.87       38.24      6.52 o
   4   5   8        9.75       13.90      6.18 o
   5   5   8      233.75      260.84     10.38 o
   6   5   8       30.98       32.13      7.41 o
   7   5   8       75.35       27.87     30.83 o
  -7   6   8       53.40       45.51     21.76 o
  -6   6   8     1531.93     1437.42     43.97 o
  -5   6   8      112.40       95.49     13.36 o
  -4   6   8     4442.94     4419.09     58.63 o
  -3   6   8     1430.58     1440.32     27.72 o
  -2   6   8     2012.37     2127.26     35.12 o
  -1   6   8      337.55      354.84      9.80 o
   0   6   8     4777.52     4816.56     63.32 o
   1   6   8    12163.00    12741.29    120.49 o
   2   6   8     5464.04     5471.04     49.52 o
   3   6   8    14962.22    15106.12    153.76 o
   4   6   8     1391.58     1351.57     22.69 o
   5   6   8     3924.72     3822.54     54.53 o
   6   6   8       46.41       33.10      7.84 o
   7   6   8       16.90        4.61     29.44 o
  -7   7   8       75.33       77.12     23.46 o
  -6   7   8       38.30       32.57     12.49 o
  -5   7   8      524.90      556.12     22.11 o
  -4   7   8      670.80      574.73     18.11 o
  -3   7   8      819.88      825.58     20.84 o
  -2   7   8      459.33      444.36     11.81 o
  -1   7   8      216.46      185.36     11.44 o
   0   7   8     1156.55     1116.58     20.72 o
   1   7   8      482.10      527.14     10.62 o
   2   7   8     4103.13     4085.50     41.14 o
   3   7   8      852.28      873.96     16.56 o
   4   7   8     1367.88     1490.17     28.33 o
   5   7   8      185.10      213.63     11.53 o
   6   7   8      134.15      148.86     13.91 o
   7   7   8       11.95       26.58     27.13 o
  -7   8   8      113.01      159.63     26.65 o
  -6   8   8      905.37      873.88     27.73 o
  -5   8   8      157.13      132.57     17.14 o
  -4   8   8     2884.90     2869.91     51.74 o
  -3   8   8        8.18       -7.48      7.48 o
  -2   8   8      114.62       88.18      8.58 o
  -1   8   8      115.31      108.20      8.71 o
   0   8   8     2589.60     2489.04     36.87 o
   1   8   8     2643.44     2635.68     34.13 o
   2   8   8     2763.32     2744.57     31.96 o
   3   8   8     5314.60     5318.46     65.22 o
   4   8   8      162.84      203.44     11.46 o
   5   8   8     1159.09     1236.67     25.28 o
   6   8   8      105.73      115.98     12.62 o
  -6   9   8       72.79       91.99     15.92 o
  -5   9   8     1791.01     1845.44     39.60 o
  -4   9   8     1239.25     1189.65     29.73 o
  -3   9   8     1686.68     1649.72     34.94 o
  -2   9   8      902.38      804.11     20.33 o
  -1   9   8      439.70      428.12     14.75 o
   0   9   8      467.57      408.44     10.65 o
   1   9   8     2319.27     2201.01     26.82 o
   2   9   8     7741.97     7596.82     76.27 o
   3   9   8     1150.57     1160.94     24.20 o
   4   9   8     2955.13     3022.80     46.32 o
   5   9   8       14.04       25.67      9.35 o
   6   9   8      336.36      381.08     20.43 o
  -6  10   8       66.10       94.66     24.27 o
  -5  10   8      331.82      314.83     17.95 o
  -4  10   8      387.28      416.04     21.12 o
  -3  10   8     1937.30     1959.84     39.53 o
  -2  10   8     1178.86     1180.46     30.14 o
  -1  10   8     4445.21     4403.33     56.42 o
   0  10   8     2030.22     1996.12     28.01 o
   1  10   8     1954.63     1855.68     24.03 o
   2  10   8       53.67       62.15      6.41 o
   3  10   8      309.13      323.95     14.46 o
   4  10   8      289.34      282.70     16.66 o
   5  10   8       66.56       49.64     10.39 o
   6  10   8      282.70      277.61     18.09 o
  -6  11   8       12.77       28.99     15.91 o
  -5  11   8     1419.16     1380.44     33.79 o
  -4  11   8      481.85      493.12     20.80 o
  -3  11   8     4262.60     4179.49     56.00 o
  -2  11   8      810.12      796.04     19.12 o
  -1  11   8      332.22      340.76     13.41 o
   0  11   8      373.96      351.96     15.24 o
   1  11   8      661.24      646.35     15.42 o
   2  11   8     6180.18     6199.37     70.26 o
   3  11   8     1579.97     1480.61     32.64 o
   4  11   8     2883.01     2794.44     49.72 o
   5  11   8      183.99      185.52     13.50 o
   6  11   8      211.93      259.46     24.01 o
  -6  12   8        7.35        5.65     19.55 o
  -5  12   8      480.45      521.08     27.17 o
  -4  12   8       25.14       43.21     10.20 o
  -3  12   8     8416.94     8138.14     92.04 o
  -2  12   8     1306.84     1294.24     25.44 o
  -1  12   8     9527.39     9558.51    102.52 o
   0  12   8     3989.43     3878.72     47.26 o
   1  12   8     1750.79     1713.68     25.76 o
   2  12   8     1848.59     1904.51     29.92 o
   3  12   8      262.14      246.18     15.38 o
   4  12   8       58.62       42.58     10.45 o
   5  12   8       88.40       86.63     15.10 o
   6  12   8      185.73      174.67     33.65 o
  -6  13   8       13.08        8.57     20.47 o
  -5  13   8      279.28      273.35     27.63 o
  -4  13   8      304.50      290.59     30.88 o
  -3  13   8     1704.04     1642.02     27.92 o
  -2  13   8     2026.51     2088.21     34.21 o
  -1  13   8     1993.20     1966.25     29.91 o
   0  13   8     2237.23     2180.18     31.39 o
   1  13   8      634.97      640.21     16.00 o
   2  13   8     1154.81     1164.45     22.11 o
   3  13   8        5.35       -6.14     10.01 o
   4  13   8      134.42      166.65     17.48 o
   5  13   8      311.17      338.77     22.21 o
   6  13   8        0.43        6.77     17.00 o
  -6  14   8       27.68       27.51     21.73 o
  -5  14   8      134.73      168.27     24.64 o
  -4  14   8        4.10       -7.89     17.03 o
  -3  14   8     1517.34     1536.32     42.86 o
  -2  14   8      107.19      100.52     13.42 o
  -1  14   8     3160.67     3211.58     51.21 o
   0  14   8      815.37      804.69     27.13 o
   1  14   8      521.83      498.61     20.20 o
   2  14   8       58.12       49.48      9.54 o
   3  14   8       12.26       -2.92     14.11 o
   4  14   8      114.98      115.84     16.58 o
   5  14   8       14.14        7.64     13.89 o
  -5  15   8       10.08       43.50     20.83 o
  -4  15   8      433.68      488.40     45.65 o
  -3  15   8      390.82      382.62     21.58 o
  -2  15   8     3530.84     3634.61     76.64 o
  -1  15   8     3489.20     3468.01     73.46 o
   0  15   8     3238.08     3265.73     58.95 o
   1  15   8     2319.80     2262.81     53.66 o
   2  15   8      171.97      181.04     21.89 o
   3  15   8       74.96       51.34     14.87 o
   4  15   8        1.34        7.23     13.38 o
   5  15   8      443.48      462.57     25.74 o
  -5  16   8       41.04       66.63     22.03 o
  -4  16   8        3.05        7.89     18.40 o
  -3  16   8      118.32      127.77     21.51 o
  -2  16   8      329.30      318.45     20.32 o
  -1  16   8      423.58      425.36     25.79 o
   0  16   8      589.29      611.49     28.24 o
   1  16   8      205.34      186.00     18.20 o
   2  16   8      140.31      132.49     21.18 o
   3  16   8      152.36      110.40     17.54 o
   4  16   8       10.05        9.64     13.94 o
   5  16   8       81.98       84.64     17.13 o
  -5  17   8       15.75       24.74     21.02 o
  -4  17   8      544.75      548.83     35.46 o
  -3  17   8      308.66      334.28     56.96 o
  -2  17   8     3214.00     3118.09     59.92 o
  -1  17   8     1693.38     1687.10     48.30 o
   0  17   8     3719.21     3495.21     74.89 o
   1  17   8     1101.01     1092.87     37.27 o
   2  17   8      218.24      247.39     24.73 o
   3  17   8        7.95      -13.67     13.67 o
   4  17   8       21.15        8.56     15.04 o
   5  17   8      146.11      180.64     25.32 o
  -4  18   8       18.75        4.31     18.45 o
  -3  18   8      151.99      160.64     24.88 o
  -2  18   8      229.14      230.65     18.63 o
  -1  18   8      462.32      458.35     28.22 o
   0  18   8     1568.56     1556.60     46.59 o
   1  18   8       18.50       19.53     15.78 o
   2  18   8      459.10      492.56     32.96 o
   3  18   8      388.81      345.67     24.71 o
   4  18   8        1.87      -11.10     14.18 o
  -4  19   8        5.13       -1.05     19.21 o
  -3  19   8      305.93      307.14     27.93 o
  -2  19   8      213.93      249.25     23.32 o
  -1  19   8      187.99      189.78     20.91 o
   0  19   8     1065.99     1070.21     39.02 o
   1  19   8       26.47       16.24     18.94 o
   2  19   8     1064.92      982.82     44.37 o
   3  19   8      119.13      113.06     19.61 o
   4  19   8      268.19      298.07     34.46 o
  -4  20   8      117.68       73.66     35.63 o
  -3  20   8       33.56       18.27     28.06 o
  -2  20   8       62.20       75.50     21.28 o
  -1  20   8      202.57      213.02     23.48 o
   0  20   8      573.51      597.06     31.18 o
   1  20   8        0.25        0.55     19.53 o
   2  20   8      385.57      380.87     27.52 o
   3  20   8      172.63      163.81     23.50 o
  -3  21   8      386.38      377.76     50.04 o
  -2  21   8       13.80       21.41     32.12 o
  -1  21   8       70.81       63.37     27.81 o
   0  21   8      244.60      245.14     23.87 o
   1  21   8      668.28      651.41     41.77 o
   2  21   8     1147.63     1064.25     42.10 o
   3  21   8      320.16      330.83     26.19 o
  -2  22   8       16.56       21.69     28.89 o
  -1  22   8        1.14       -6.22     17.18 o
   0  22   8        0.68      -15.09     18.15 o
   1  22   8        4.66       28.07     22.37 o
   2  22   8        1.57       -6.28     16.57 o
  -1  23   8        0.51        0.00     17.25 o
   0  23   8       30.20       41.61     39.83 o
   1  23   8       22.25        9.37     22.12 o
  -7   1   9        1.00       25.02     21.14 o
  -6   1   9     1300.34     1394.58     36.75 o
  -5   1   9        0.88      -10.80     10.80 o
  -4   1   9     8891.93     8925.35    107.17 o
  -3   1   9      632.97      617.53     16.28 o
  -2   1   9    16485.38    16478.43    180.88 o
  -1   1   9     2257.50     2146.83     31.59 o
   0   1   9     1249.15     1083.88     24.36 o
   1   1   9      328.32      337.46      9.40 o
   2   1   9     1694.44     1703.87     21.47 o
   3   1   9     5952.51     5950.32     65.28 o
   4   1   9     1332.83     1260.77     21.68 o
   5   1   9     3445.23     3460.62     45.13 o
   6   1   9       57.12       71.55      9.01 o
   7   1   9      648.28      648.83     42.14 o
  -7   2   9       27.45       58.38     23.04 o
  -6   2   9       34.60       63.45     17.21 o
  -5   2   9      681.49      702.98     25.33 o
  -4   2   9      675.54      649.37     20.59 o
  -3   2   9     3661.12     3744.00     49.62 o
  -2   2   9     2720.01     2728.63     38.71 o
  -1   2   9      267.50      264.17     11.93 o
   0   2   9     5864.63     5921.23     86.77 o
   1   2   9     2390.75     2373.78     28.55 o
   2   2   9       16.35       18.99      3.85 o
   3   2   9     1671.40     1633.08     23.52 o
   4   2   9      996.03      937.16     19.84 o
   5   2   9       17.11       16.33      7.83 o
   6   2   9      384.79      379.90     17.50 o
   7   2   9        8.52       -5.33     20.77 o
  -7   3   9      183.07      176.24     28.47 o
  -6   3   9      127.46      145.81     20.37 o
  -5   3   9      177.02      166.99     15.22 o
  -4   3   9     2970.74     2989.98     44.90 o
  -3   3   9       93.15       86.63      8.93 o
  -2   3   9     7527.84     7635.67     89.58 o
  -1   3   9     2526.42     2488.81     35.22 o
   0   3   9     8808.09     8896.86    111.48 o
   1   3   9     5391.81     5188.17     57.32 o
   2   3   9     1731.17     1726.25     21.93 o
   3   3   9     4289.02     4235.06     48.91 o
   4   3   9        8.16       -1.15      6.08 o
   5   3   9     1208.74     1228.47     21.64 o
   6   3   9      106.95      101.27      7.32 o
   7   3   9      162.32      151.67     26.79 o
  -7   4   9       36.48       72.03     23.59 o
  -6   4   9      175.02      193.10     16.21 o
  -5   4   9     1414.00     1394.14     34.86 o
  -4   4   9      249.39      240.09     16.43 o
  -3   4   9    10246.89     9997.90    126.45 o
  -2   4   9     4484.63     4400.93     56.13 o
  -1   4   9      950.42     1004.63     19.28 o
   0   4   9     5614.76     5615.19     73.76 o
   1   4   9     2282.22     2250.54     29.06 o
   2   4   9        5.74       -2.33      4.31 o
   3   4   9     3320.54     3332.51     40.37 o
   4   4   9     1118.38     1190.37     21.31 o
   5   4   9      264.79      266.34     11.21 o
   6   4   9      607.67      616.67     16.53 o
   7   4   9        2.45        8.89     22.43 o
  -7   5   9      384.38      426.36     36.53 o
  -6   5   9        3.32        7.30     11.35 o
  -5   5   9     1031.15     1036.15     30.03 o
  -4   5   9        6.66       -8.36      8.36 o
  -3   5   9      388.08      359.09     15.82 o
  -2   5   9     1340.43     1277.61     23.21 o
  -1   5   9    10161.05     9807.60    111.40 o
   0   5   9     8247.44     8327.96    104.65 o
   1   5   9    13195.00    13121.53    133.57 o
   2   5   9     8285.01     8283.45     76.98 o
   3   5   9     3660.64     3559.77     42.75 o
   4   5   9     1247.92     1222.81     21.80 o
   5   5   9      539.69      496.35     14.10 o
   6   5   9       70.96       72.57      8.65 o
   7   5   9       36.75       28.34     28.70 o
  -7   6   9        0.13       22.91     21.01 o
  -6   6   9       31.31       18.59     14.55 o
  -5   6   9       63.57       70.87     12.90 o
  -4   6   9        9.97       -5.19     11.24 o
  -3   6   9      800.20      782.69     21.30 o
  -2   6   9       95.89      111.71      9.73 o
  -1   6   9     1278.96     1128.71     18.86 o
   0   6   9      142.88      164.86      9.66 o
   1   6   9      406.38      374.84     11.14 o
   2   6   9      651.33      645.24     12.32 o
   3   6   9        0.06       -5.95      5.95 o
   4   6   9      375.50      388.25     12.75 o
   5   6   9        0.84        0.01      8.06 o
   6   6   9       75.63       93.77     11.55 o
  -6   7   9        6.90        1.67     11.64 o
  -5   7   9      295.35      312.36     18.08 o
  -4   7   9        0.33       -8.05      8.05 o
  -3   7   9     1251.50     1332.08     29.93 o
  -2   7   9     1386.75     1384.67     27.61 o
  -1   7   9    11462.70    11281.30    126.70 o
   0   7   9     8056.05     8018.97    101.14 o
   1   7   9    12554.54    12508.56    146.03 o
   2   7   9     7588.76     7588.66     71.69 o
   3   7   9     1386.85     1394.17     24.21 o
   4   7   9      413.27      427.67     15.41 o
   5   7   9       67.71       58.89      9.52 o
   6   7   9      235.62      218.65     12.32 o
  -6   8   9      571.00      563.63     37.82 o
  -5   8   9       67.00       53.12     12.70 o
  -4   8   9       43.30       36.51     11.23 o
  -3   8   9       29.50       21.42      8.74 o
  -2   8   9     2506.54     2463.39     35.05 o
  -1   8   9     3941.50     3894.55     49.66 o
   0   8   9     8130.29     8070.77    101.92 o
   1   8   9     8010.88     8011.68     74.98 o
   2   8   9     2601.15     2516.27     28.90 o
   3   8   9     2222.65     2288.28     38.01 o
   4   8   9        0.39       -7.61      7.61 o
   5   8   9        0.96        0.38      8.43 o
   6   8   9       54.96       61.85     10.23 o
  -6   9   9      122.43      141.88     24.46 o
  -5   9   9       40.58       53.96     11.92 o
  -4   9   9      243.10      224.35     15.81 o
  -3   9   9       56.82       55.61     11.58 o
  -2   9   9       56.02       21.83      9.01 o
  -1   9   9     2425.36     2402.76     39.10 o
   0   9   9     1864.22     1799.33     25.70 o
   1   9   9     3343.51     3308.67     37.63 o
   2   9   9     1082.43     1023.78     17.40 o
   3   9   9     1673.28     1626.21     30.69 o
   4   9   9       70.17       71.57      9.92 o
   5   9   9      432.02      447.04     18.31 o
   6   9   9       31.89       38.04     10.22 o
  -6  10   9     1165.89     1149.46     69.60 o
  -5  10   9       49.67       48.35     19.53 o
  -4  10   9      559.51      533.95     21.62 o
  -3  10   9      206.64      207.14     14.80 o
  -2  10   9      227.45      194.87     12.51 o
  -1  10   9     1072.00     1099.19     24.63 o
   0  10   9     6982.84     6786.08     75.01 o
   1  10   9     6013.31     5866.64     70.77 o
   2  10   9     3364.52     3282.26     38.48 o
   3  10   9     2922.72     2887.14     45.77 o
   4  10   9      486.51      464.90     17.04 o
   5  10   9       45.01       52.45     10.72 o
   6  10   9       23.96       11.66     10.09 o
  -6  11   9      749.49      750.93     33.90 o
  -5  11   9        0.03       -1.16     16.49 o
  -4  11   9     3031.81     2928.76     62.97 o
  -3  11   9      298.19      268.10     16.77 o
  -2  11   9     3500.59     3593.78     54.50 o
  -1  11   9     1350.99     1322.30     25.45 o
   0  11   9      218.56      190.57     10.03 o
   1  11   9        6.89        6.74      6.73 o
   2  11   9      890.71      883.85     18.12 o
   3  11   9     1816.33     1691.87     44.72 o
   4  11   9      410.34      394.21     18.17 o
   5  11   9     1006.50      978.80     26.82 o
   6  11   9       13.26       16.95     13.00 o
  -6  12   9      366.13      370.02     32.98 o
  -5  12   9      137.81      149.61     18.75 o
  -4  12   9      547.83      549.78     27.68 o
  -3  12   9      696.21      699.92     22.98 o
  -2  12   9       13.26       14.80      8.51 o
  -1  12   9     3406.29     3417.85     44.44 o
   0  12   9     1764.03     1788.81     27.62 o
   1  12   9     1985.60     1963.11     31.34 o
   2  12   9     1571.80     1629.56     25.92 o
   3  12   9      290.53      291.39     21.03 o
   4  12   9      656.21      621.26     22.43 o
   5  12   9       57.32       87.74     15.83 o
   6  12   9       74.65       79.24     20.11 o
  -6  13   9      426.21      504.29     52.90 o
  -5  13   9      164.72      127.87     24.15 o
  -4  13   9     2022.17     1991.64     49.88 o
  -3  13   9       65.33       87.52     12.81 o
  -2  13   9     2427.34     2443.15     49.09 o
  -1  13   9     2302.28     2289.86     40.74 o
   0  13   9       32.00       18.12      8.89 o
   1  13   9      203.72      187.11     14.28 o
   2  13   9      607.95      604.76     17.16 o
   3  13   9      684.33      596.84     27.33 o
   4  13   9      254.36      276.71     20.92 o
   5  13   9     1083.29     1105.24     36.70 o
  -5  14   9      632.62      684.11     40.28 o
  -4  14   9      211.20      213.77     44.63 o
  -3  14   9     2222.69     2202.64     41.43 o
  -2  14   9      521.51      524.86     28.77 o
  -1  14   9     1312.72     1270.85     40.17 o
   0  14   9      137.90      148.19     14.29 o
   1  14   9       10.42       -3.36     11.70 o
   2  14   9      351.66      366.05     28.12 o
   3  14   9       81.59       69.20     16.29 o
   4  14   9      997.61     1050.90     36.50 o
   5  14   9      143.49      181.04     19.18 o
  -5  15   9      274.49      251.67     42.05 o
  -4  15   9      334.99      370.93     75.56 o
  -3  15   9      356.13      337.24     20.73 o
  -2  15   9      569.53      575.09     29.77 o
  -1  15   9      694.01      657.30     30.42 o
   0  15   9      275.57      285.28     21.11 o
   1  15   9       52.96       58.43     14.77 o
   2  15   9        5.20        3.77     16.33 o
   3  15   9      115.01       86.74     16.69 o
   4  15   9        4.09      -12.89     13.51 o
   5  15   9       47.89       35.76     15.88 o
  -5  16   9      742.98      783.42     51.16 o
  -4  16   9      183.40      167.72     31.98 o
  -3  16   9     3678.85     3654.97    125.38 o
  -2  16   9      876.36      838.82     34.71 o
  -1  16   9     1076.56     1107.44     38.87 o
   0  16   9      360.52      340.85     23.63 o
   1  16   9       27.80       14.66     14.60 o
   2  16   9      482.16      443.97     31.42 o
   3  16   9      481.92      456.00     39.91 o
   4  16   9     1188.77     1222.55     41.34 o
   5  16   9       28.47       31.75     16.34 o
  -4  17   9       58.00       52.19     22.66 o
  -3  17   9      844.86      858.42     42.94 o
  -2  17   9       18.86       39.93     22.30 o
  -1  17   9     1395.85     1424.83     45.08 o
   0  17   9       19.82       13.13     15.97 o
   1  17   9      268.55      237.50     21.14 o
   2  17   9      257.90      255.01     44.72 o
   3  17   9        0.24      -10.65     15.08 o
   4  17   9      106.02      123.67     19.38 o
  -4  18   9        2.54        4.46     20.07 o
  -3  18   9     1242.67     1258.19     65.35 o
  -2  18   9       13.58       23.79     13.97 o
  -1  18   9     1615.86     1615.50     54.48 o
   0  18   9      116.34      101.49     19.48 o
   1  18   9      636.85      587.40     37.02 o
   2  18   9      273.44      315.45     29.25 o
   3  18   9       15.22        0.02     16.17 o
   4  18   9      379.80      435.56     27.59 o
  -4  19   9      205.09      254.20     28.96 o
  -3  19   9      279.30      376.68     30.70 o
  -2  19   9      282.58      270.28     41.42 o
  -1  19   9     1341.40     1424.57     47.36 o
   0  19   9       25.01       39.16     17.18 o
   1  19   9     1207.26     1268.62     84.20 o
   2  19   9      386.08      369.52     31.99 o
   3  19   9       10.21       14.89     15.98 o
   4  19   9      125.94      134.04     19.73 o
  -3  20   9       51.55       62.76     34.06 o
  -2  20   9      379.83      427.53     28.93 o
  -1  20   9      678.90      719.96     35.09 o
   0  20   9     1133.54     1274.87     45.22 o
   1  20   9     1338.73     1256.18     52.91 o
   2  20   9      846.61      882.14     41.02 o
   3  20   9      366.39      329.73     29.47 o
  -3  21   9       58.93       67.93     35.53 o
  -2  21   9      133.26      164.39     40.52 o
  -1  21   9      257.26      299.93     27.11 o
   0  21   9       67.25       64.92     19.07 o
   1  21   9        6.92       33.28     32.16 o
   2  21   9       49.71       72.05     19.49 o
   3  21   9        5.04        4.38     16.96 o
  -2  22   9      194.75      198.46     42.74 o
  -1  22   9      237.05      253.47     28.48 o
   0  22   9      854.50      828.13     48.38 o
   1  22   9      707.50      673.27     44.06 o
   2  22   9      246.29      300.39     33.88 o
  -1  23   9       26.30       53.27     20.44 o
   0  23   9      207.52      244.09     32.22 o
  -7   0  10      389.74      446.81     54.47 o
  -6   0  10       55.30       50.32     20.56 o
  -5   0  10     3726.34     3892.99     98.02 o
  -4   0  10       17.41       13.28     16.57 o
  -3   0  10       72.15       62.41     13.38 o
  -2   0  10      195.33      181.17     17.65 o
  -1   0  10      225.93      205.77     15.71 o
   0   0  10     2104.65     2107.29     55.00 o
   1   0  10    10850.45    10737.29    148.33 o
   2   0  10    13853.91    13714.21    185.20 o
   3   0  10     3246.26     3182.22     61.48 o
   4   0  10     5666.40     5562.24     96.88 o
   5   0  10      859.30      859.99     26.62 o
   6   0  10      324.65      324.06     16.03 o
   7   0  10      102.47      100.15     34.61 o
  -7   1  10        5.18       15.11     21.15 o
  -6   1  10      119.68      145.36     22.68 o
  -5   1  10      538.99      542.58     24.91 o
  -4   1  10       25.49       35.60     10.69 o
  -3   1  10     2246.06     2194.73     34.66 o
  -2   1  10        7.19        7.12      6.53 o
  -1   1  10     1407.17     1448.22     24.92 o
   0   1  10     1165.97     1189.29     26.85 o
   1   1  10      335.67      311.84     11.54 o
   2   1  10      500.76      498.63     16.70 o
   3   1  10     2729.74     2762.65     39.09 o
   4   1  10        9.76      -10.41     10.41 o
   5   1  10      498.26      483.95     14.52 o
   6   1  10        2.89       -4.01      6.03 o
  -7   2  10      384.04      429.44     38.25 o
  -6   2  10       60.34       70.96     16.31 o
  -5   2  10     2548.68     2528.25     51.62 o
  -4   2  10      871.60      891.44     28.90 o
  -3   2  10     2645.75     2677.07     39.55 o
  -2   2  10      100.03       96.84     11.23 o
  -1   2  10      156.88      133.51      8.85 o
   0   2  10     4366.03     4364.42     68.23 o
   1   2  10     4920.11     4799.88     51.41 o
   2   2  10     4283.18     4416.19     47.41 o
   3   2  10     3862.85     3841.78     46.10 o
   4   2  10     2358.82     2368.47     34.77 o
   5   2  10      965.05      957.88     19.79 o
   6   2  10      157.38      192.32      9.57 o
  -7   3  10       52.06       80.86     25.39 o
  -6   3  10      630.00      622.14     26.27 o
  -5   3  10       82.32       71.69     18.16 o
  -4   3  10     2597.28     2644.36     50.75 o
  -3   3  10     3393.40     3426.86     47.66 o
  -2   3  10      350.69      341.23     13.28 o
  -1   3  10     2963.84     3042.28     41.99 o
   0   3  10     6462.79     6539.40     85.77 o
   1   3  10       41.98       38.68      6.12 o
   2   3  10     3930.59     3939.54     43.16 o
   3   3  10     3438.92     3436.51     42.24 o
   4   3  10      339.82      320.92     12.41 o
   5   3  10      974.38      931.40     19.48 o
   6   3  10       22.05       20.41      6.82 o
  -6   4  10        5.73       10.37     12.43 o
  -5   4  10       12.21       -2.23     20.28 o
  -4   4  10      800.77      798.68     26.22 o
  -3   4  10     1317.80     1319.16     28.43 o
  -2   4  10     5394.25     5434.03     67.93 o
  -1   4  10     1495.81     1528.94     26.18 o
   0   4  10     9673.83     9427.75    118.50 o
   1   4  10      964.20      931.35     18.58 o
   2   4  10     4124.08     4042.95     44.11 o
   3   4  10      584.41      588.89     15.99 o
   4   4  10      816.21      815.10     18.14 o
   5   4  10     1152.13     1150.83     21.83 o
   6   4  10        7.61        4.50      8.30 o
  -6   5  10      153.28      194.21     27.80 o
  -5   5  10        6.45        2.01     11.82 o
  -4   5  10      834.43      836.68     26.45 o
  -3   5  10      766.52      778.96     21.79 o
  -2   5  10      158.24      148.58     10.67 o
  -1   5  10      179.13      157.63      9.46 o
   0   5  10      632.54      618.85     17.20 o
   1   5  10      635.66      624.22     13.69 o
   2   5  10      811.37      773.80     13.79 o
   3   5  10     2538.50     2519.30     36.52 o
   4   5  10      458.72      461.42     14.55 o
   5   5  10      431.45      451.16     14.58 o
   6   5  10       27.18       15.08      8.27 o
  -6   6  10      169.93      170.35     27.06 o
  -5   6  10       23.56       12.36     11.73 o
  -4   6  10     2254.47     2195.03     37.57 o
  -3   6  10      274.00      258.92     14.06 o
  -2   6  10    26793.04    26495.34    341.24 o
  -1   6  10     3809.41     3876.27     46.74 o
   0   6  10     9182.60     9154.55    115.32 o
   1   6  10     2240.23     2277.44     30.24 o
   2   6  10      809.89      758.59     13.82 o
   3   6  10        3.48       -6.35      8.13 o
   4   6  10      538.46      517.12     15.25 o
   5   6  10     1106.04     1119.45     22.17 o
   6   6  10      101.35       97.94     10.31 o
  -6   7  10      153.20      130.47     25.53 o
  -5   7  10      103.01      114.03     14.84 o
  -4   7  10       32.75       15.72     11.93 o
  -3   7  10     2909.32     2930.28     47.83 o
  -2   7  10      268.28      310.95     29.11 o
  -1   7  10     3728.05     3701.00     45.12 o
   0   7  10      786.87      827.15     19.78 o
   1   7  10      923.50      895.54     15.77 o
   2   7  10       31.19       31.01      5.65 o
   3   7  10        3.80       -6.52      6.52 o
   4   7  10      101.43       91.07      8.99 o
   5   7  10       90.41       98.75     10.73 o
   6   7  10      244.51      255.20     15.30 o
  -6   8  10       34.17       41.32     22.17 o
  -5   8  10       71.84      103.94     22.83 o
  -4   8  10     1541.99     1533.61     36.80 o
  -3   8  10      292.33      292.95     38.03 o
  -2   8  10     8369.68     8602.94    100.87 o
  -1   8  10      146.63      150.63      9.43 o
   0   8  10     7112.74     6914.59    139.17 o
   1   8  10     1116.70     1121.41     17.24 o
   2   8  10      740.86      741.31     17.12 o
   3   8  10      556.33      526.03     15.65 o
   4   8  10       19.49       -2.05      8.90 o
   5   8  10      911.66      937.02     23.27 o
   6   8  10       26.33        2.44      9.84 o
  -6   9  10       31.66       53.66     21.63 o
  -5   9  10      192.89      206.79     26.24 o
  -4   9  10       26.50       10.90     11.55 o
  -3   9  10     3463.04     3538.78     62.39 o
  -2   9  10     1757.92     1786.32     34.35 o
  -1   9  10     4727.86     4702.38     87.98 o
   0   9  10     6260.84     6134.95     73.86 o
   1   9  10     2316.11     2285.39     29.14 o
   2   9  10     1129.42     1094.46     18.64 o
   3   9  10       68.13       44.49      9.51 o
   4   9  10      224.33      234.06     13.75 o
   5   9  10       47.99       39.40     10.14 o
   6   9  10      460.48      493.34     20.06 o
  -6  10  10        0.57       17.47     20.11 o
  -5  10  10      456.03      514.18     35.94 o
  -4  10  10      102.31      103.11     23.81 o
  -3  10  10        4.74       -7.32     10.78 o
  -2  10  10      575.93      531.66     18.96 o
  -1  10  10     1498.54     1440.13     29.44 o
   0  10  10     2252.60     2243.90     29.28 o
   1  10  10     1952.20     1879.95     27.61 o
   2  10  10     1902.46     1853.87     26.06 o
   3  10  10     1065.89     1005.56     24.57 o
   4  10  10      594.84      577.02     19.77 o
   5  10  10       50.21       40.04     11.03 o
   6  10  10       40.45       37.50     13.80 o
  -6  11  10        0.69       12.73     19.51 o
  -5  11  10        0.11       24.91     18.81 o
  -4  11  10       60.46       74.84     21.26 o
  -3  11  10     1880.14     1899.25     62.84 o
  -2  11  10      325.88      318.39     15.98 o
  -1  11  10     6410.69     6279.01     78.50 o
   0  11  10     2002.75     2004.07     30.18 o
   1  11  10     2886.43     2895.44     37.79 o
   2  11  10      147.24      164.77     17.57 o
   3  11  10       73.43       90.95     15.53 o
   4  11  10       60.01       79.00     12.28 o
   5  11  10        0.06      -11.99     12.68 o
   6  11  10      184.60      221.26     19.73 o
  -6  12  10      101.94      118.24     37.38 o
  -5  12  10     1314.36     1278.34     55.19 o
  -4  12  10       43.48       70.37     28.84 o
  -3  12  10      313.69      372.79     30.73 o
  -2  12  10      828.38      816.52     33.41 o
  -1  12  10       14.94        0.00     11.33 o
   0  12  10       21.76       17.00      9.60 o
   1  12  10     4510.56     4528.95     74.40 o
   2  12  10     2336.44     2353.73     79.37 o
   3  12  10     1204.39     1118.08     53.18 o
   4  12  10     1251.36     1274.16     39.89 o
   5  12  10      153.72      145.33     18.21 o
  -5  13  10       71.28       79.62     23.43 o
  -4  13  10      488.45      481.60     27.83 o
  -3  13  10       68.08       42.84     16.95 o
  -2  13  10      663.69      635.07     30.94 o
  -1  13  10     1344.67     1346.05     41.43 o
   0  13  10        0.58      -10.63     10.63 o
   1  13  10     1990.15     1942.47     49.36 o
   2  13  10      606.34      619.96     51.87 o
   3  13  10      945.38      932.49     34.57 o
   4  13  10      637.20      659.45     30.16 o
   5  13  10       55.02       56.92     15.46 o
  -5  14  10      250.72      297.17     30.99 o
  -4  14  10       85.81       63.93     21.97 o
  -3  14  10       82.31       67.72     15.90 o
  -2  14  10      375.35      341.78     24.65 o
  -1  14  10      548.54      534.73     29.10 o
   0  14  10      297.34      290.03     21.78 o
   1  14  10     1641.04     1601.92     54.85 o
   2  14  10      424.67      430.63     30.37 o
   3  14  10      486.77      509.63     52.10 o
   4  14  10      719.12      695.49     31.89 o
   5  14  10       14.72      -13.93     13.93 o
  -5  15  10        6.82       28.64     21.58 o
  -4  15  10     1114.19     1200.23     51.03 o
  -3  15  10      135.86      139.63     37.52 o
  -2  15  10       42.83       43.45     16.47 o
  -1  15  10       48.24       15.54     15.54 o
   0  15  10     2697.86     2641.02     62.86 o
   1  15  10     1457.42     1458.59     58.02 o
   2  15  10     1668.94     1608.07     56.32 o
   3  15  10     1905.33     1804.56     73.04 o
   4  15  10      485.90      543.59     28.66 o
   5  15  10      393.26      445.35     27.58 o
  -5  16  10        2.30       21.82     21.78 o
  -4  16  10      438.65      435.59     34.79 o
  -3  16  10        1.96       16.96     20.80 o
  -2  16  10      656.10      667.93     33.40 o
  -1  16  10       57.68       52.44     18.18 o
   0  16  10      415.46      425.95     27.02 o
   1  16  10        0.22       14.64     15.32 o
   2  16  10        8.75       21.15     18.84 o
   3  16  10       31.07       35.62     16.53 o
   4  16  10       22.90       46.96     17.48 o
  -4  17  10     1289.73     1281.27     53.73 o
  -3  17  10       19.45       13.62     20.52 o
  -2  17  10      747.32      657.22     34.02 o
  -1  17  10       83.52       58.59     18.67 o
   0  17  10       87.58       62.63     18.60 o
   1  17  10      498.00      468.61     35.45 o
   2  17  10      803.00      783.45     39.89 o
   3  17  10     1138.58     1059.20     82.89 o
   4  17  10      351.17      347.15     25.69 o
  -4  18  10      479.62      571.63     65.50 o
  -3  18  10      154.38      203.50     52.20 o
  -2  18  10     1661.61     1598.27     42.37 o
  -1  18  10        2.56       -1.63     16.95 o
   0  18  10       24.37       30.79     17.19 o
   1  18  10       56.47       20.20     34.89 o
   2  18  10       56.46       60.20     18.17 o
   3  18  10       87.44       53.89     18.73 o
   4  18  10      164.36      171.66     22.66 o
  -3  19  10      358.87      353.11     45.88 o
  -2  19  10      490.35      478.62     30.85 o
  -1  19  10      395.41      449.04     34.05 o
   0  19  10      137.24      107.99     20.37 o
   1  19  10      435.33      414.25     35.02 o
   2  19  10       12.08       25.17     17.97 o
   3  19  10      197.42      224.01     23.74 o
  -3  20  10       90.90       84.09     37.66 o
  -2  20  10      485.13      510.29     40.14 o
  -1  20  10       54.49       47.98     19.58 o
   0  20  10      173.08      174.01     22.45 o
   1  20  10      377.77      370.55     34.20 o
   2  20  10       41.99       68.03     19.98 o
   3  20  10       14.71       21.94     17.20 o
  -2  21  10      150.76      134.39     40.15 o
  -1  21  10     1602.17     1667.47     54.06 o
   0  21  10      451.85      492.77     39.59 o
   1  21  10     1022.96     1068.98     52.80 o
   2  21  10       65.94       77.54     20.56 o
  -1  22  10      222.94      236.09     27.12 o
   0  22  10       47.59       73.05     26.66 o
   1  22  10        0.56       27.45     22.72 o
  -6   1  11      406.13      492.36     39.72 o
  -5   1  11       36.66       39.00     13.78 o
  -4   1  11       50.74       76.39     13.45 o
  -3   1  11      331.67      346.22     14.68 o
  -2   1  11     7032.25     6891.06     83.98 o
  -1   1  11     1782.35     1781.64     35.13 o
   0   1  11    17269.38    16873.76    228.20 o
   1   1  11     5463.79     5485.84     58.43 o
   2   1  11    14464.10    13903.87    133.72 o
   3   1  11      560.17      580.33     16.30 o
   4   1  11      750.59      726.50     18.19 o
   5   1  11       64.13       72.46      8.57 o
   6   1  11       28.64       37.84      7.62 o
  -6   2  11      165.54      210.81     30.49 o
  -5   2  11      225.55      229.57     18.41 o
  -4   2  11     4636.00     4655.60     78.18 o
  -3   2  11      909.17      866.47     21.54 o
  -2   2  11      171.39      141.92     11.00 o
  -1   2  11     6059.27     5926.29     73.12 o
   0   2  11     1566.26     1564.73     34.13 o
   1   2  11     3100.21     3073.21     36.65 o
   2   2  11     9617.91     9326.71     92.74 o
   3   2  11      172.15      175.92     10.43 o
   4   2  11      723.77      737.89     18.47 o
   5   2  11      287.28      288.27     12.56 o
   6   2  11       22.56       30.62      8.68 o
  -6   3  11       54.54       82.76     24.98 o
  -5   3  11      293.73      314.10     24.01 o
  -4   3  11       12.97       -0.47     10.99 o
  -3   3  11     1689.67     1742.43     31.06 o
  -2   3  11      659.27      593.76     17.53 o
  -1   3  11     2757.82     2749.42     40.26 o
   0   3  11     4674.45     4695.65     65.68 o
   1   3  11     2402.44     2415.30     32.41 o
   2   3  11     3246.86     3174.18     37.30 o
   3   3  11       69.95       90.07      8.91 o
   4   3  11     1499.33     1502.46     26.72 o
   5   3  11      276.30      264.63     12.09 o
   6   3  11      156.42      177.73     11.80 o
  -6   4  11       14.83        8.33     21.22 o
  -5   4  11      115.44      129.47     15.70 o
  -4   4  11      268.38      251.32     19.53 o
  -3   4  11      613.70      513.47     17.90 o
  -2   4  11      214.04      204.78     11.51 o
  -1   4  11     5753.02     5700.02     71.10 o
   0   4  11      880.60      905.06     21.51 o
   1   4  11     2876.46     2830.60     36.48 o
   2   4  11     1362.92     1390.68     21.06 o
   3   4  11     1355.57     1268.88     23.95 o
   4   4  11      310.31      287.30     15.61 o
   5   4  11       13.21        4.72      9.12 o
   6   4  11       29.56       26.58      9.03 o
  -6   5  11       59.89       72.41     23.93 o
  -5   5  11     1139.86     1246.52     55.20 o
  -4   5  11       72.01       37.62     16.86 o
  -3   5  11     3269.75     3326.00     53.13 o
  -2   5  11      240.24      237.16     12.42 o
  -1   5  11     3444.40     3550.58     48.86 o
   0   5  11       11.43        1.16      8.61 o
   1   5  11      109.58      108.51      8.05 o
   2   5  11      947.77      947.83     16.78 o
   3   5  11      199.72      204.82     11.04 o
   4   5  11     2400.41     2417.06     41.47 o
   5   5  11      510.47      535.84     16.26 o
   6   5  11      731.44      754.69     25.35 o
  -6   6  11       61.25       73.22     23.60 o
  -5   6  11      109.68      129.31     26.50 o
  -4   6  11      134.92      151.82     45.09 o
  -3   6  11        1.88       -9.66      9.66 o
  -2   6  11      845.56      902.96     22.95 o
  -1   6  11      801.38      754.01     16.95 o
   0   6  11      507.42      489.75     19.21 o
   1   6  11     1979.69     1922.45     27.75 o
   2   6  11      241.26      231.44      8.87 o
   3   6  11     1066.85     1053.85     22.18 o
   4   6  11       14.26       30.31      8.86 o
   5   6  11       87.68      100.37      9.52 o
   6   6  11       49.02       56.25     12.56 o
  -6   7  11      187.23      201.72     29.22 o
  -5   7  11     3318.10     3373.45     95.70 o
  -4   7  11       30.15       30.46     23.81 o
  -3   7  11     7801.65     7874.37    118.78 o
  -2   7  11     1459.26     1464.38     31.05 o
  -1   7  11     3128.95     3166.46     40.77 o
   0   7  11      238.16      194.52     10.86 o
   1   7  11     3234.42     3206.43     48.30 o
   2   7  11      871.62      905.24     17.33 o
   3   7  11     2724.97     2747.95     40.63 o
   4   7  11     3669.23     3680.08     50.96 o
   5   7  11      717.72      740.94     21.66 o
   6   7  11      722.21      726.65     25.70 o
  -6   8  11      316.46      403.13     35.18 o
  -5   8  11      239.35      263.45     30.80 o
  -4   8  11     2435.28     2450.24    109.84 o
  -3   8  11      135.54      105.95     14.60 o
  -2   8  11     4836.81     4963.44     63.67 o
  -1   8  11     1707.72     1732.72     28.62 o
   0   8  11      209.16      184.97     10.23 o
   1   8  11      219.28      206.76      9.32 o
   2   8  11     1106.35     1099.75     21.46 o
   3   8  11      504.98      503.90     16.38 o
   4   8  11     1562.03     1536.07     31.86 o
   5   8  11      567.42      630.14     20.52 o
   6   8  11      122.96      182.80     16.38 o
  -6   9  11        4.04       11.74     20.60 o
  -5   9  11      392.68      491.75     38.57 o
  -4   9  11      824.48      800.10     44.98 o
  -3   9  11     1266.50     1323.45     52.98 o
  -2   9  11     1481.62     1439.49     30.98 o
  -1   9  11     1367.64     1365.77     24.46 o
   0   9  11     2259.00     2219.94     33.89 o
   1   9  11      297.93      262.33     11.37 o
   2   9  11      655.38      668.38     25.92 o
   3   9  11       19.55       13.49      9.32 o
   4   9  11      694.12      746.84     22.17 o
   5   9  11       65.55       51.84     10.89 o
   6   9  11       36.42       42.08     14.43 o
  -6  10  11       12.28       37.00     21.31 o
  -5  10  11       40.87       53.06     22.15 o
  -4  10  11     2962.54     2840.65     82.11 o
  -3  10  11      274.11      305.79     40.25 o
  -2  10  11     1318.79     1419.98     42.03 o
  -1  10  11     1437.29     1426.25     72.91 o
   0  10  11     1225.90     1201.51     21.67 o
   1  10  11      274.77      243.38     15.35 o
   2  10  11      727.81      729.36     21.76 o
   3  10  11      896.62      903.81     27.09 o
   4  10  11      109.74      144.42     15.58 o
   5  10  11      637.89      661.26     30.24 o
   6  10  11       25.54       44.37     15.20 o
  -5  11  11       10.84       41.32     20.40 o
  -4  11  11       66.53       61.60     22.74 o
  -3  11  11       17.70       41.64     19.00 o
  -2  11  11     3923.77     3935.48    102.10 o
  -1  11  11      258.61      289.36     26.85 o
   0  11  11     5315.54     5370.42     75.03 o
   1  11  11     1345.59     1347.52     28.40 o
   2  11  11     2281.34     2307.88     75.88 o
   3  11  11      348.58      356.05     19.97 o
   4  11  11       12.15        1.44     11.55 o
   5  11  11       20.16        4.92     14.08 o
  -5  12  11       20.17       15.23     30.55 o
  -4  12  11      803.93      801.28     42.39 o
  -3  12  11        7.91       13.97     18.00 o
  -2  12  11     2433.19     2468.32     75.70 o
  -1  12  11       16.70       39.26     15.23 o
   0  12  11     1106.88     1153.94     31.93 o
   1  12  11      617.95      631.30     28.74 o
   2  12  11        0.19        6.65     14.72 o
   3  12  11      617.97      635.51     30.29 o
   4  12  11       94.04      100.79     17.76 o
   5  12  11      316.90      320.21     24.33 o
  -5  13  11       12.75       -5.24     37.20 o
  -4  13  11       25.82       26.31     21.43 o
  -3  13  11      347.66      358.49     26.09 o
  -2  13  11     1775.07     1825.15     51.58 o
  -1  13  11      293.32      284.50     22.89 o
   0  13  11     2007.75     2020.67     52.09 o
   1  13  11      954.66      896.88     46.15 o
   2  13  11     1255.68     1295.66     75.47 o
   3  13  11      494.67      504.63     29.61 o
   4  13  11       24.49       16.44     15.11 o
   5  13  11      122.74      109.37     19.01 o
  -5  14  11       57.94       91.64     24.80 o
  -4  14  11        1.06       16.49     21.22 o
  -3  14  11      344.08      376.40     49.83 o
  -2  14  11      629.53      615.90     36.65 o
  -1  14  11     1867.29     1852.07     51.52 o
   0  14  11      746.90      750.05     32.39 o
   1  14  11     2365.25     2416.13     58.68 o
   2  14  11     1224.15     1207.66     55.35 o
   3  14  11      543.98      577.71     37.63 o
   4  14  11       37.32       20.18     15.67 o
   5  14  11      103.75       94.23     18.62 o
  -5  15  11        9.95       79.19     32.86 o
  -4  15  11        8.05        4.70     21.25 o
  -3  15  11        6.92      -20.75     20.75 o
  -2  15  11      571.01      581.20     32.25 o
  -1  15  11       24.40       33.84     20.68 o
   0  15  11     1037.13     1044.04     39.62 o
   1  15  11       79.22       81.06     21.52 o
   2  15  11      445.47      443.27     57.85 o
   3  15  11       11.13       -9.73     15.56 o
   4  15  11       36.38       25.43     16.58 o
  -4  16  11        0.30        2.74     21.43 o
  -3  16  11        6.93       14.48     20.67 o
  -2  16  11       77.31       44.71     18.00 o
  -1  16  11     5696.76     5449.08    118.01 o
   0  16  11     1324.99     1314.23     44.35 o
   1  16  11     3027.48     3090.72     87.79 o
   2  16  11      929.00      956.64     58.33 o
   3  16  11      712.44      750.04     45.35 o
   4  16  11       71.71       52.73     17.51 o
  -4  17  11       38.81       30.12     23.53 o
  -3  17  11      234.16      244.61     30.03 o
  -2  17  11       13.42        3.92     20.83 o
  -1  17  11       23.51       31.53     22.76 o
   0  17  11       99.96       89.52     26.96 o
   1  17  11      793.94      766.83     42.21 o
   2  17  11        5.72      -15.84     15.84 o
   3  17  11      203.56      214.92     23.20 o
   4  17  11      127.93       79.80     19.10 o
  -3  18  11       12.56       -1.75     21.09 o
  -2  18  11      238.66      245.07     25.67 o
  -1  18  11      191.35      200.96     23.55 o
   0  18  11       38.22       49.49     18.81 o
   1  18  11      538.14      543.99     37.85 o
   2  18  11      140.48      153.06     31.30 o
   3  18  11      331.10      324.47     26.39 o
  -3  19  11      227.42      199.94     42.92 o
  -2  19  11        6.94       -2.62     17.57 o
  -1  19  11       63.48       56.04     32.38 o
   0  19  11       36.30       42.06     22.93 o
   1  19  11      386.78      417.61     33.86 o
   2  19  11       75.09      115.38     21.26 o
   3  19  11      210.64      249.30     24.92 o
  -2  20  11      633.75      633.67     59.92 o
  -1  20  11       19.78       -9.78     23.80 o
   0  20  11       68.61       55.74     25.51 o
   1  20  11      155.67      155.82     29.03 o
   2  20  11       18.67       29.59     20.96 o
  -1  21  11        4.75      -11.37     20.08 o
   0  21  11      123.34       75.90     26.40 o
   1  21  11      107.55      133.66     29.12 o
  -6   0  12        6.12       45.78     36.36 o
  -5   0  12      758.10      789.17     69.90 o
  -4   0  12      134.14      115.20     28.25 o
  -3   0  12    12200.10    12185.32    199.61 o
  -2   0  12      134.61      126.24     15.43 o
  -1   0  12    13769.05    14201.63    249.43 o
   0   0  12     1464.73     1516.31     76.25 o
   1   0  12     6289.28     6157.29     92.46 o
   2   0  12      352.20      344.37     20.75 o
   3   0  12       22.45       28.08     13.55 o
   4   0  12      745.33      715.67     26.66 o
   5   0  12      270.29      285.40     18.63 o
   6   0  12      738.23      750.79     36.41 o
  -6   1  12        0.02       38.79     24.69 o
  -5   1  12      277.10      340.03     95.50 o
  -4   1  12      159.08      171.57     21.44 o
  -3   1  12     1455.49     1414.13     29.16 o
  -2   1  12     1465.46     1483.48     28.26 o
  -1   1  12      254.51      232.60     20.66 o
   0   1  12      365.79      420.60     20.08 o
   1   1  12     1761.55     1732.93     25.34 o
   2   1  12       65.18       78.64      9.45 o
   3   1  12     2029.50     1950.39     32.14 o
   4   1  12      215.95      212.86     11.94 o
   5   1  12        9.66        6.60      7.87 o
   6   1  12       12.44        3.22     12.30 o
  -6   2  12       51.49       66.34     40.56 o
  -5   2  12      237.13      230.79     33.22 o
  -4   2  12      333.07      294.44     28.39 o
  -3   2  12     4685.19     4681.06     63.24 o
  -2   2  12      110.38       96.99     10.31 o
  -1   2  12    11300.08    11324.50    130.31 o
   0   2  12       21.76       10.85      5.04 o
   1   2  12     3541.02     3480.69     41.16 o
   2   2  12     1675.24     1646.41     29.10 o
   3   2  12       11.09       -7.63      7.63 o
   4   2  12     1535.00     1541.10     29.41 o
   5   2  12      142.27      141.63     10.44 o
   6   2  12      530.24      553.02     25.34 o
  -6   3  12       37.27       93.33     27.12 o
  -5   3  12      115.26       81.68     27.72 o
  -3   3  12       83.77       23.50     10.68 o
  -2   3  12     5093.73     5204.41     67.65 o
  -1   3  12     1636.39     1586.35     29.14 o
   0   3  12     3364.94     3341.33     50.93 o
   1   3  12     1272.30     1284.98     26.36 o
   2   3  12     1189.44     1160.80     24.01 o
   3   3  12      426.43      414.16     15.21 o
   4   3  12      858.14      874.99     20.82 o
   5   3  12      124.98      137.49     10.52 o
   6   3  12      186.89      197.94     15.92 o
  -6   4  12      262.26      305.80     35.41 o
  -5   4  12      174.50      226.20     32.04 o
  -3   4  12      168.91      138.13     12.94 o
  -2   4  12      374.89      335.85     16.23 o
  -1   4  12      987.55      998.16     22.25 o
   0   4  12     1734.85     1712.66     32.01 o
   1   4  12     1227.97     1215.64     21.45 o
   2   4  12     1221.73     1223.47     24.50 o
   3   4  12     1449.91     1425.54     26.76 o
   4   4  12      583.00      610.18     18.12 o
   5   4  12      213.18      217.66     13.07 o
   6   4  12      257.74      275.82     18.10 o
  -6   5  12        0.83        5.63     22.09 o
  -5   5  12       18.58       46.24     24.74 o
  -3   5  12        0.01       -9.43      9.43 o
  -2   5  12     1854.68     1824.83     32.16 o
  -1   5  12      342.58      320.91     13.85 o
   0   5  12     2220.99     2124.99     40.34 o
   1   5  12      642.09      629.05     18.98 o
   2   5  12       15.88       13.09      8.89 o
   3   5  12       54.54       38.56      8.97 o
   4   5  12        6.29       -2.57      8.53 o
   5   5  12       91.38       96.31     10.02 o
   6   5  12       76.06       61.70     13.66 o
  -6   6  12      780.08      789.79     48.82 o
  -5   6  12       47.64       75.71     25.85 o
  -3   6  12       52.37       19.46     19.42 o
  -2   6  12      235.58      243.62     13.34 o
  -1   6  12        3.89       -0.55      6.72 o
   0   6  12     8313.91     7956.87    103.98 o
   1   6  12     1683.83     1705.07     26.65 o
   2   6  12     7048.94     7060.40     80.30 o
   3   6  12     2084.56     2130.77     35.01 o
   4   6  12     1902.87     1805.58     31.96 o
   5   6  12      438.03      482.86     16.55 o
   6   6  12       80.18       85.45     14.52 o
  -6   7  12       58.75       78.66     25.36 o
  -5   7  12      802.70      761.45     48.09 o
  -3   7  12      371.38      367.71     36.97 o
  -2   7  12      493.20      474.00     21.29 o
  -1   7  12       30.59       23.73      7.20 o
   0   7  12     1718.83     1548.49     30.53 o
   1   7  12     2126.25     2163.33     31.43 o
   2   7  12     2455.31     2521.59     39.56 o
   3   7  12     1060.63     1120.95     24.33 o
   4   7  12       81.71       84.18     10.27 o
   5   7  12      202.57      233.98     14.42 o
   6   7  12        8.82        9.31     12.48 o
  -6   8  12      254.66      281.73     33.37 o
  -5   8  12      472.87      476.17     38.79 o
  -3   8  12        1.97        4.88     18.63 o
  -2   8  12       28.59       73.49     40.70 o
  -1   8  12       54.19       64.27     10.16 o
   0   8  12     1783.37     1702.79     34.89 o
   1   8  12      442.78      432.11     17.50 o
   2   8  12     3818.15     3823.50     84.40 o
   3   8  12     2091.33     2091.31     35.15 o
   4   8  12     1184.60     1141.14     28.00 o
   5   8  12      303.13      322.39     19.81 o
   6   8  12      241.58      311.53     20.85 o
  -5   9  12     1076.25     1148.31    103.91 o
  -3   9  12      897.90      886.38     44.83 o
  -2   9  12      610.40      656.85     39.52 o
  -1   9  12      517.50      575.27     28.80 o
   0   9  12      131.43      133.15     21.56 o
   1   9  12     1857.44     1871.54     29.27 o
   2   9  12     1570.47     1626.22     46.35 o
   3   9  12     2022.19     2021.27     38.97 o
   4   9  12      939.30      917.79     29.81 o
   5   9  12       78.96      125.69     16.91 o
  -5  10  12      121.44      177.42     28.40 o
  -4  10  12        0.09      -22.12     22.12 o
  -3  10  12     1580.70     1634.86     61.62 o
  -2  10  12       21.12        4.83     18.69 o
  -1  10  12     3989.47     4055.75    104.86 o
   0  10  12       75.25       72.05     13.98 o
   1  10  12     2194.99     2142.92     43.51 o
   2  10  12      129.52      145.64     14.93 o
   3  10  12        3.55        6.25     12.46 o
   4  10  12      425.36      423.41     22.18 o
   5  10  12      157.91      136.62     16.04 o
  -5  11  12      350.02      381.80     34.41 o
  -4  11  12       12.59        7.51     22.29 o
  -3  11  12     1561.10     1700.17     63.04 o
  -2  11  12        1.43        7.27     18.17 o
  -1  11  12      151.06      133.50     23.25 o
   0  11  12      259.88      271.09     17.96 o
   1  11  12      822.84      830.92     26.05 o
   2  11  12     1102.33     1163.10     35.59 o
   3  11  12     1259.87     1317.51     35.12 o
   4  11  12      247.06      276.40     19.47 o
   5  11  12       37.61       34.73     20.87 o
  -5  12  12      283.44      275.36     47.17 o
  -4  12  12      336.91      374.31     33.99 o
  -3  12  12     2371.15     2434.76     81.91 o
  -2  12  12        8.54       -6.66     18.87 o
  -1  12  12     1180.73     1170.61     46.92 o
   0  12  12      537.43      539.46     28.53 o
   1  12  12      173.66      203.27     15.00 o
   2  12  12      205.65      216.39     16.90 o
   3  12  12      361.29      330.07     20.58 o
   4  12  12      137.56      104.31     18.78 o
   5  12  12       71.17       53.92     19.84 o
  -5  13  12      145.07      147.45     29.08 o
  -4  13  12      336.62      330.86     49.85 o
  -3  13  12      292.29      308.58     26.80 o
  -2  13  12     1348.22     1445.55     47.02 o
  -1  13  12      198.02      193.04     21.52 o
   0  13  12      420.42      427.94     26.70 o
   1  13  12       83.39       83.69     17.09 o
   2  13  12      369.41      387.63     46.67 o
   3  13  12      190.70      196.75     21.52 o
   4  13  12       25.87       14.49     15.90 o
   5  13  12      375.16      416.66     30.62 o
  -4  14  12      282.90      287.00     43.71 o
  -3  14  12     1043.85     1099.09     71.12 o
  -2  14  12      389.77      391.43     38.60 o
  -1  14  12     1921.80     2019.38     89.86 o
   0  14  12       82.13      117.91     20.17 o
   1  14  12      241.18      226.86     27.30 o
   2  14  12        1.03        7.05     15.70 o
   3  14  12       20.41        8.76     15.54 o
   4  14  12        0.20      -14.66     14.66 o
  -4  15  12      672.97      694.64     45.57 o
  -3  15  12       35.45      -19.38     32.21 o
  -2  15  12     4185.43     4407.06     95.32 o
  -1  15  12      826.77      834.61     43.22 o
   0  15  12     4386.84     4352.92    115.16 o
   1  15  12      342.50      301.32     29.41 o
   2  15  12      160.60      197.88     54.74 o
   3  15  12        9.18       12.79     16.17 o
   4  15  12       41.73       47.57     17.83 o
  -4  16  12       44.20       52.87     24.31 o
  -3  16  12        8.52       16.94     22.98 o
  -2  16  12      492.40      528.85     31.97 o
  -1  16  12       28.39       56.35     18.53 o
   0  16  12      857.16      837.10     36.72 o
   1  16  12       43.60       34.46     21.73 o
   2  16  12      204.94      217.53     26.60 o
   3  16  12       37.55       46.30     17.72 o
   4  16  12       64.23       48.04     18.55 o
  -3  17  12        0.00      -21.62     21.62 o
  -2  17  12      956.62     1062.61     42.71 o
  -1  17  12       58.01       45.79     19.34 o
   0  17  12     2130.18     2154.81     59.44 o
   1  17  12       30.19       14.18     21.60 o
   2  17  12       75.17       66.71     18.52 o
   3  17  12       27.18       31.19     18.14 o
  -3  18  12      101.91      103.08     26.46 o
  -2  18  12        5.01        0.84     18.53 o
  -1  18  12      174.80      192.55     23.59 o
   0  18  12      825.71      868.97     48.34 o
   1  18  12        0.40       -0.03     20.97 o
   2  18  12      450.63      466.86     30.98 o
   3  18  12      101.18       99.20     26.11 o
  -2  19  12      139.68      168.47     28.81 o
  -1  19  12        3.07       -3.64     17.17 o
   0  19  12      328.91      317.72     37.16 o
   1  19  12      291.22      274.00     32.13 o
   2  19  12      378.52      452.61     38.14 o
  -2  20  12       85.00       64.15     38.86 o
  -1  20  12      243.27      243.43     27.26 o
   0  20  12      323.34      300.41     41.77 o
   1  20  12      138.86      126.43     50.90 o
   2  20  12      200.67      233.08     52.20 o
   0  21  12       71.90       71.57     26.93 o
  -6   1  13      602.28      716.28     51.51 o
  -5   1  13      223.84      270.64     78.65 o
  -3   1  13       37.44       58.20     22.45 o
  -2   1  13     3981.38     4031.91     56.27 o
  -1   1  13       21.75       14.16      8.21 o
   0   1  13       63.07       33.99      8.30 o
   1   1  13      267.92      261.04     10.56 o
   2   1  13      678.83      699.04     21.91 o
   3   1  13     2141.38     2120.81     38.61 o
   4   1  13     1592.89     1566.43     29.15 o
   5   1  13      928.27      931.99     24.10 o
   6   1  13      312.27      328.48     20.55 o
  -6   2  13      313.34      331.17     42.37 o
  -5   2  13      413.63      386.83     41.15 o
  -3   2  13     1838.68     1974.18     67.76 o
  -2   2  13      804.51      784.47     21.35 o
  -1   2  13      533.75      547.19     17.48 o
   0   2  13     2832.90     2690.47     49.18 o
   1   2  13     1083.71     1083.78     19.81 o
   2   2  13      411.19      352.82     14.79 o
   3   2  13     1635.90     1608.64     30.05 o
   4   2  13      219.04      217.85     12.89 o
   5   2  13      151.02      162.28     11.77 o
   6   2  13      141.59      145.94     28.47 o
  -6   3  13      102.25      170.93     32.31 o
  -5   3  13      199.69      245.08     70.29 o
  -3   3  13      480.03      540.60     74.09 o
  -2   3  13     1291.00     1340.36     30.58 o
  -1   3  13     1733.71     1646.09     29.97 o
   0   3  13      282.31      254.22     13.61 o
   1   3  13     1507.23     1541.62     24.06 o
   2   3  13      604.19      578.02     17.72 o
   3   3  13     1721.76     1699.46     30.83 o
   4   3  13      616.54      604.63     18.77 o
   5   3  13      342.35      359.57     15.50 o
   6   3  13      242.76      247.43     18.82 o
  -6   4  13       91.18      165.93     32.26 o
  -5   4  13      463.47      565.29     61.30 o
  -3   4  13     2415.60     2435.08    111.66 o
  -2   4  13      868.56      859.42     32.00 o
  -1   4  13      407.54      437.76     16.94 o
   0   4  13     1302.48     1309.63     27.90 o
   1   4  13      953.57     1004.70     20.70 o
   2   4  13       11.89        1.43      8.08 o
   3   4  13     1027.72     1016.99     23.62 o
   4   4  13      448.47      438.95     17.46 o
   5   4  13      127.35      102.33     10.86 o
   6   4  13      197.02      203.50     17.37 o
  -6   5  13       16.60       45.89     25.52 o
  -5   5  13       11.08       12.21     24.92 o
  -3   5  13     1461.38     1398.98     56.68 o
  -2   5  13        0.84       21.22     18.27 o
  -1   5  13     7427.44     7609.47    102.37 o
   0   5  13      591.66      505.57     38.02 o
   1   5  13     8231.72     8267.78    111.09 o
   2   5  13      527.27      527.56     17.51 o
   3   5  13      831.41      876.26     21.92 o
   4   5  13        0.50       -8.64      8.64 o
   5   5  13       11.70        5.55      8.83 o
   6   5  13      206.45      179.68     16.95 o
  -6   6  13        0.73       54.51     25.25 o
  -5   6  13       41.05       70.27     27.53 o
  -3   6  13      399.29      382.06     32.32 o
  -2   6  13       81.87       87.73     22.11 o
  -1   6  13      799.96      793.84     29.61 o
   0   6  13      207.26      149.02     17.67 o
   1   6  13     1015.86      968.50     21.16 o
   2   6  13      270.76      284.99     14.03 o
   3   6  13       23.24       11.13     12.87 o
   4   6  13      140.79      165.95     11.93 o
   5   6  13       94.38       83.66     14.74 o
  -5   7  13      305.93      328.71     37.07 o
  -3   7  13      894.81      914.46     53.52 o
  -2   7  13      131.63      120.00     23.68 o
  -1   7  13     7566.18     7560.01    132.89 o
   0   7  13      206.02      224.27     17.73 o
   1   7  13     9810.29     9862.82    129.68 o
   2   7  13      444.29      458.53     17.15 o
   3   7  13      995.34      971.67     24.84 o
   4   7  13       33.16        3.35     12.53 o
   5   7  13        3.19      -10.81     12.41 o
  -5   8  13        4.96       -6.30     23.30 o
  -3   8  13       65.39       59.35     21.42 o
  -2   8  13     1576.30     1578.35     58.74 o
  -1   8  13      268.65      288.58     19.49 o
   0   8  13     3208.21     3178.38     66.27 o
   1   8  13      949.97      982.66     33.15 o
   2   8  13     1680.40     1706.84     40.32 o
   3   8  13      190.66      202.43     17.66 o
   4   8  13      104.70       98.82     15.31 o
   5   8  13        4.83       -2.56     12.41 o
  -5   9  13        1.91       -3.01     23.34 o
  -3   9  13      214.89      224.58     27.89 o
  -2   9  13       70.92       93.91     24.15 o
  -1   9  13     1227.03     1135.18     48.89 o
   0   9  13      383.38      412.19     22.10 o
   1   9  13     1169.46     1224.14     32.22 o
   2   9  13        1.17       -4.68     11.56 o
   3   9  13      573.86      562.54     24.97 o
   4   9  13      135.02      136.16     16.22 o
   5   9  13      102.68       90.87     15.62 o
  -5  10  13        0.11       29.25     23.14 o
  -3  10  13       60.08       68.81     23.00 o
  -2  10  13      917.79      915.54     47.97 o
  -1  10  13       46.92       40.50     33.83 o
   0  10  13     3745.68     3742.21     99.69 o
   1  10  13      747.83      732.00     25.48 o
   2  10  13     1874.90     2000.99     80.14 o
   3  10  13      371.86      372.76     21.52 o
   4  10  13       61.74       81.22     15.08 o
   5  10  13        5.42        7.66     13.72 o
  -5  11  13       91.26      111.43     37.24 o
  -4  11  13      900.16      856.45     74.25 o
  -3  11  13       22.63       -4.11     20.10 o
  -2  11  13      521.17      507.89     37.83 o
  -1  11  13       38.87       -5.41     20.19 o
   0  11  13      419.47      446.60     28.64 o
   1  11  13       21.83       18.29     11.65 o
   2  11  13     1468.20     1545.10     48.87 o
   3  11  13      423.90      423.74     22.39 o
   4  11  13      714.12      653.71     27.05 o
   5  11  13      249.11      240.91     23.31 o
  -5  12  13      175.01      227.07     48.46 o
  -4  12  13       57.89       41.37     25.47 o
  -3  12  13      155.79      182.32     51.78 o
  -2  12  13      283.22      294.27     32.21 o
  -1  12  13       97.86       68.76     19.12 o
   0  12  13     2854.58     2906.49     69.66 o
   1  12  13       29.17       41.45     19.38 o
   2  12  13     1174.18     1250.98     55.62 o
   3  12  13       15.57       -0.19     12.58 o
   4  12  13      138.45      168.09     20.34 o
  -4  13  13      575.62      678.34     67.58 o
  -2  13  13      774.59      799.87     37.67 o
  -1  13  13      244.43      263.63     24.74 o
   0  13  13      266.46      258.88     31.62 o
   1  13  13      183.67      173.42     25.40 o
   2  13  13      809.70      863.42     96.88 o
   3  13  13      102.20      120.62     20.06 o
   4  13  13      428.46      461.63     29.50 o
  -4  14  13       21.04       -8.16     34.98 o
  -3  14  13     1356.03     1333.19     83.42 o
  -2  14  13       18.52       13.52     19.03 o
  -1  14  13     1120.22     1162.47     44.38 o
   0  14  13        0.11        6.56     16.89 o
   1  14  13       35.17       20.36     21.27 o
   2  14  13      280.58      329.82     51.67 o
   3  14  13      327.91      374.93     27.06 o
   4  14  13      488.30      509.23     31.34 o
  -4  15  13       46.98       30.51     38.35 o
  -3  15  13      292.22      276.66     44.77 o
  -2  15  13      125.73      114.52     21.65 o
  -1  15  13      635.58      623.99     38.84 o
   0  15  13        8.97       -2.33     17.16 o
   1  15  13       11.12      -17.79     17.79 o
   2  15  13       77.55      122.67     20.74 o
   3  15  13        0.44       -8.36     20.15 o
   4  15  13       90.43      103.10     20.48 o
  -3  16  13     1863.81     1850.67     99.98 o
  -2  16  13       13.32       16.94     17.87 o
  -1  16  13      807.26      830.01     38.71 o
   0  16  13        8.60      -12.18     20.96 o
   1  16  13       77.95       44.60     23.15 o
   2  16  13      128.95      119.46     29.74 o
   3  16  13      500.67      519.93     32.08 o
  -3  17  13      202.43      232.25     88.80 o
  -2  17  13       82.94       93.96     22.47 o
  -1  17  13      503.18      542.13     44.07 o
   0  17  13        1.16        5.31     21.04 o
   1  17  13      295.29      310.66     32.89 o
   2  17  13       66.80       59.13     19.55 o
   3  17  13       31.65       80.39     20.32 o
  -2  18  13       57.30       94.89     22.56 o
  -1  18  13      135.32      134.94     23.96 o
   0  18  13       65.98      102.43     27.27 o
   1  18  13        7.57       -1.69     22.34 o
   2  18  13      182.16      221.21     40.39 o
  -2  19  13      274.45      331.49     52.16 o
  -1  19  13      327.27      353.98     31.80 o
   0  19  13       33.91        6.81     32.07 o
   1  19  13      303.64      295.48     33.64 o
   2  19  13       28.94       24.08     19.29 o
   0  20  13      703.53      862.12     52.10 o
  -5   0  14     1837.55     1825.86    112.55 o
  -3   0  14      636.20      697.07     61.04 o
  -2   0  14      103.84       98.49     30.00 o
  -1   0  14      538.36      592.15     50.60 o
   0   0  14      101.22       43.18     12.09 o
   1   0  14     8587.88     8609.92    125.89 o
   2   0  14     1120.54     1076.90     34.54 o
   3   0  14     4425.90     4321.64    118.05 o
   4   0  14      483.17      467.85     23.78 o
   5   0  14      738.12      738.37     39.66 o
  -5   1  14       13.15        4.05     29.33 o
  -3   1  14      265.25      283.05     30.34 o
  -2   1  14        0.01      -11.23     33.09 o
  -1   1  14      184.83      149.20     24.32 o
   0   1  14      369.02      389.50     24.61 o
   1   1  14        0.96      -13.04     13.04 o
   2   1  14      533.38      518.22     17.82 o
   3   1  14      266.33      230.76     14.17 o
   4   1  14       36.44       36.75      9.54 o
   5   1  14       30.71        6.91     13.73 o
  -5   2  14      284.64      228.66     41.54 o
  -3   2  14       78.70       98.47     24.11 o
  -2   2  14      162.43      163.92     23.90 o
  -1   2  14      952.34      935.95     50.53 o
   0   2  14      949.37      922.79     36.49 o
   1   2  14     4507.47     4406.88     51.23 o
   2   2  14      653.13      652.17     19.35 o
   3   2  14     2542.65     2381.21     39.30 o
   4   2  14      130.18      139.40     11.42 o
   5   2  14      396.60      393.37     22.75 o
  -5   3  14       27.88       23.57     29.96 o
  -3   3  14      795.13      832.81     44.07 o
  -2   3  14        0.59      -16.97     16.97 o
  -1   3  14     1096.99     1015.80     46.86 o
   0   3  14     2408.49     2376.62     56.49 o
   1   3  14       15.51      -12.13     12.74 o
   2   3  14     2404.39     2407.87     50.09 o
   3   3  14      743.10      717.28     21.22 o
   4   3  14      225.57      230.71     13.22 o
   5   3  14      219.40      198.53     18.48 o
  -5   4  14       42.95        9.88     29.24 o
  -3   4  14        5.99       -2.70     19.28 o
  -2   4  14     3335.15     3444.28    136.49 o
  -1   4  14       96.19       55.76     20.99 o
   0   4  14     2637.62     2709.01     61.40 o
   1   4  14      194.81      195.20     19.51 o
   2   4  14       98.33      115.43     11.30 o
   3   4  14      693.88      675.14     20.22 o
   4   4  14      134.27      141.10     16.09 o
   5   4  14      456.08      440.91     23.50 o
  -5   5  14        4.76      -21.74     25.76 o
  -3   5  14       36.86       53.35     21.95 o
  -2   5  14      389.18      365.81     33.79 o
  -1   5  14       75.21       68.40     14.80 o
   0   5  14      549.96      564.38     31.81 o
   1   5  14      119.95       79.62     15.43 o
   2   5  14     1140.21     1142.87     32.57 o
   3   5  14      239.45      233.38     18.00 o
   4   5  14      487.39      461.63     23.14 o
   5   5  14       49.28       46.86     14.53 o
  -5   6  14      133.20      120.34     32.76 o
  -3   6  14      284.23      352.65     32.99 o
  -2   6  14     6419.83     6369.91    151.26 o
  -1   6  14        0.03        4.30     13.05 o
   0   6  14     2359.70     2448.72     56.77 o
   1   6  14       55.17       48.50     14.92 o
   2   6  14       15.26       19.08     16.83 o
   3   6  14       87.69       91.98     15.17 o
   4   6  14      516.79      520.18     24.71 o
   5   6  14      353.56      412.84     23.03 o
  -5   7  14       59.63       51.67     29.28 o
  -3   7  14      864.91      901.36     48.50 o
  -2   7  14       55.94       54.80     23.40 o
  -1   7  14     1746.23     1772.12     45.59 o
   0   7  14      115.07       92.64     15.75 o
   1   7  14      388.07      420.81     24.47 o
   2   7  14       30.60       17.24     15.95 o
   3   7  14        1.19      -12.07     12.07 o
   4   7  14       82.55       55.91     14.41 o
   5   7  14       59.01       75.51     15.05 o
  -5   8  14      132.80      140.74     32.79 o
  -3   8  14      126.24       96.04     25.68 o
  -2   8  14     3100.10     3185.23     93.21 o
  -1   8  14      171.92      119.30     24.99 o
   0   8  14     1900.73     1807.63     50.65 o
   1   8  14        7.20      -13.37     13.37 o
   2   8  14       80.78       61.65     14.28 o
   3   8  14      142.66      141.45     16.25 o
   4   8  14      129.21      130.55     16.78 o
   5   8  14      275.02      306.09     21.40 o
  -5   9  14       80.35       33.66     26.50 o
  -3   9  14     2245.45     2348.76     79.01 o
  -2   9  14        9.08      -19.40     19.40 o
  -1   9  14     4102.22     4200.76    111.38 o
   0   9  14      362.78      399.24     22.69 o
   1   9  14      811.76      813.48     30.75 o
   2   9  14       96.72       82.00     14.77 o
   3   9  14      151.16      150.75     16.87 o
   4   9  14       56.43       68.75     15.35 o
   5   9  14      219.67      252.19     20.13 o
  -5  10  14        2.38       -5.91     29.63 o
  -3  10  14       72.54       39.21     24.27 o
  -2  10  14       27.01        1.93     20.75 o
  -1  10  14      988.01      929.75     47.79 o
   0  10  14      139.86      129.77     25.06 o
   1  10  14     1012.33     1018.59     34.30 o
   2  10  14      132.75      118.10     22.89 o
   3  10  14      649.48      713.57     28.34 o
   4  10  14       40.23       31.03     14.24 o
   5  10  14       61.31       66.84     15.77 o
  -3  11  14     1013.32     1120.15     56.07 o
  -2  11  14        4.07      -24.87     24.87 o
  -1  11  14     2223.86     2319.47     84.86 o
   0  11  14        6.80      -15.11     15.90 o
   1  11  14      705.41      776.84     43.28 o
   2  11  14        3.70        0.33     12.69 o
   3  11  14       29.49       52.12     14.47 o
   4  11  14      118.91      148.30     17.71 o
  -4  12  14        2.10      -37.75     37.75 o
  -2  12  14      311.80      332.00     34.81 o
  -1  12  14      774.68      797.45     36.64 o
   0  12  14      166.56      195.28     22.98 o
   1  12  14     3154.94     3182.19     92.09 o
   2  12  14      162.91      149.59     20.64 o
   3  12  14      878.95      905.32     31.58 o
   4  12  14      159.72      162.97     18.46 o
  -4  13  14       98.17      130.05     47.26 o
  -2  13  14       21.28       -4.31     18.04 o
  -1  13  14      647.41      628.57     35.15 o
   0  13  14      449.35      486.21     30.57 o
   1  13  14      569.80      537.52     40.30 o
   2  13  14      650.20      718.68     86.72 o
   3  13  14      255.89      255.85     24.99 o
   4  13  14      212.97      272.76     25.70 o
  -4  14  14      119.69       58.91     27.60 o
  -3  14  14        4.06       -8.86     33.13 o
  -2  14  14      209.18      184.47     24.59 o
  -1  14  14      139.32      167.48     23.88 o
   0  14  14       53.26       13.44     18.29 o
   1  14  14      727.59      733.72     43.32 o
   2  14  14        0.16       20.98     16.88 o
   3  14  14      339.58      349.43     32.05 o
  -3  15  14        1.13      -30.92     32.03 o
  -2  15  14       25.61       10.37     19.63 o
  -1  15  14        3.42      -16.76     16.76 o
   0  15  14      627.52      625.43     41.86 o
   1  15  14      171.55      190.90     41.08 o
   2  15  14      979.50     1121.19     75.76 o
   3  15  14      308.02      298.58     26.92 o
  -3  16  14       21.01      -28.61     28.61 o
  -2  16  14       70.35       32.84     20.36 o
  -1  16  14       15.54       12.46     18.29 o
   0  16  14       35.30       42.49     21.92 o
   1  16  14        9.48        4.41     20.64 o
   2  16  14       29.41       44.44     19.34 o
   3  16  14       20.31       39.10     24.59 o
  -2  17  14        7.66       -9.28     18.69 o
  -1  17  14        0.83      -17.25     17.25 o
   0  17  14      530.75      553.30     42.41 o
   1  17  14       84.35       66.26     52.29 o
   2  17  14      818.78      933.17     85.59 o
  -2  18  14      331.72      285.71     50.96 o
  -1  18  14       13.08       10.35     30.64 o
   0  18  14        2.50      -16.78     22.34 o
   1  18  14      120.47      115.15     28.49 o
   0  19  14        0.12       -2.20     24.03 o
  -5   1  15       17.22      -29.70     30.57 o
  -3   1  15       94.20      110.60     25.40 o
  -2   1  15     3122.69     3135.22     92.17 o
  -1   1  15       22.91       -4.39     18.58 o
   0   1  15     5773.83     5864.87    111.21 o
   1   1  15       70.81       67.87     13.67 o
   2   1  15     3242.18     3279.79     62.39 o
   3   1  15        0.12      -11.67     11.67 o
   4   1  15       54.62       40.65     14.93 o
   5   1  15       97.71       85.33     15.99 o
  -5   2  15      105.51       17.70     33.60 o
  -3   2  15      135.44      115.53     25.95 o
  -2   2  15      229.72      294.50     31.45 o
  -1   2  15     2243.76     2233.98     73.02 o
   0   2  15       18.60       19.50     21.05 o
   1   2  15     1361.20     1358.86     35.38 o
   2   2  15      666.74      679.10     27.04 o
   3   2  15       22.89       32.77     12.97 o
   4   2  15      120.54      113.57     15.92 o
   5   2  15       88.59       72.66     16.61 o
  -5   3  15      116.45       51.95     35.52 o
  -3   3  15      224.23      224.82     29.68 o
  -2   3  15     1183.91     1100.00     52.65 o
  -1   3  15        1.64       -9.56     43.89 o
   0   3  15     2795.76     2644.93    104.32 o
   1   3  15       31.94       18.49     12.47 o
   2   3  15      794.66      724.37     27.72 o
   3   3  15      524.14      523.94     28.63 o
   4   3  15      178.46      162.06     17.29 o
   5   3  15      255.74      233.99     23.85 o
  -5   4  15       50.22      -17.15     30.35 o
  -3   4  15       51.95       53.29     24.20 o
  -2   4  15      256.97      270.38     29.33 o
  -1   4  15     3855.89     3616.81     76.76 o
   0   4  15       13.50        7.38     19.50 o
   1   4  15     1657.97     1691.57     40.75 o
   2   4  15      574.54      579.39     25.25 o
   3   4  15       94.01      115.43     15.89 o
   4   4  15      117.81      128.48     24.57 o
   5   4  15       70.57       71.28     16.16 o
  -5   5  15      626.90      539.41     51.22 o
  -3   5  15     1280.08     1394.66     63.65 o
  -2   5  15       31.17        6.91     20.74 o
  -1   5  15      210.35      227.20     29.25 o
   0   5  15        0.06      -12.92     12.92 o
   1   5  15     1392.34     1314.50     63.19 o
   2   5  15      241.82      239.30     18.37 o
   3   5  15     1288.07     1253.80     35.55 o
   4   5  15      408.81      401.20     22.68 o
   5   5  15      693.55      739.79     29.96 o
  -5   6  15        4.76      -19.67     29.90 o
  -3   6  15        0.18      -19.91     20.96 o
  -2   6  15      106.96      105.02     24.92 o
  -1   6  15       78.29      106.45     38.25 o
   0   6  15        0.04      -16.96     16.96 o
   1   6  15      297.61      319.93     23.45 o
   2   6  15       23.26       12.33     15.48 o
   3   6  15      318.45      333.34     21.10 o
   4   6  15       50.45       40.94     14.68 o
   5   6  15       49.96       48.14     19.25 o
  -5   7  15      405.77      422.75     45.75 o
  -3   7  15     1513.61     1583.13    105.79 o
  -2   7  15       40.71        5.77     21.93 o
  -1   7  15      503.48      481.99     25.13 o
   0   7  15       16.12       15.95     13.51 o
   1   7  15      938.34      956.94     34.79 o
   2   7  15       22.88       20.28     16.37 o
   3   7  15     1266.54     1253.80     36.54 o
   4   7  15      319.67      366.43     22.65 o
   5   7  15      434.40      419.78     28.05 o
  -5   8  15        4.59       -1.88     28.40 o
  -3   8  15       36.25       21.88     22.25 o
  -2   8  15      924.21      926.99     49.93 o
  -1   8  15      143.52       94.70     23.40 o
   0   8  15       11.94       -5.83     15.60 o
   1   8  15       17.00        2.75     14.03 o
   2   8  15      538.26      547.11     25.31 o
   3   8  15       92.93      107.29     16.20 o
   4   8  15      388.70      433.26     24.49 o
  -3   9  15      153.62      193.50     30.57 o
  -2   9  15      184.67      210.06     42.09 o
  -1   9  15       54.69       20.22     27.32 o
   0   9  15      307.51      282.77     30.92 o
   1   9  15        8.91       -7.05     21.11 o
   2   9  15      143.05      164.97     30.01 o
   3   9  15      351.67      367.72     23.20 o
   4   9  15      198.61      280.55     21.49 o
  -3  10  15       19.90        1.48     31.29 o
  -2  10  15      638.02      698.23     44.78 o
  -1  10  15      111.98      116.23     24.96 o
   0  10  15      154.02      118.97     31.61 o
   1  10  15        2.72        3.62     19.27 o
   2  10  15      600.32      633.41     26.95 o
   3  10  15      137.96      143.26     17.62 o
   4  10  15      445.27      448.66     25.92 o
  -2  11  15     1441.94     1395.39     61.28 o
  -1  11  15       50.24       43.61     23.56 o
   0  11  15     2136.67     2165.32     60.57 o
   1  11  15        9.53       11.61     20.12 o
   2  11  15      852.30      870.32     74.25 o
   3  11  15       21.40       59.76     15.88 o
   4  11  15       32.48       13.65     14.80 o
  -2  12  15      746.75      769.44     60.90 o
  -1  12  15      199.63      218.18     31.98 o
   0  12  15       90.87      107.33     25.11 o
   1  12  15      275.50      260.79     46.39 o
   2  12  15      164.57      196.97     28.35 o
   3  12  15      120.03      182.14     27.38 o
   4  12  15      140.07      132.70     18.66 o
  -2  13  15      748.65      797.69     39.77 o
  -1  13  15      286.26      317.00     28.04 o
   0  13  15     1433.41     1413.43     89.80 o
   1  13  15       24.20       35.04     22.99 o
   2  13  15      516.97      627.22     34.72 o
   3  13  15        6.65       15.12     19.03 o
  -3  14  15      247.30      266.22     48.83 o
  -2  14  15       43.36       65.60     22.10 o
  -1  14  15     1226.67     1294.54     48.51 o
   0  14  15       99.70      114.36     28.19 o
   1  14  15     1071.15     1188.60     55.58 o
   2  14  15      145.84      100.73     26.91 o
   3  14  15      217.55      309.33     37.84 o
  -3  15  15        1.10      -22.34     29.90 o
  -2  15  15       75.38       46.64     22.00 o
  -1  15  15      171.20      180.98     25.18 o
   0  15  15      242.46      255.02     31.04 o
   1  15  15      143.16      133.84     26.77 o
   2  15  15       58.80       97.53     21.46 o
  -2  16  15       15.08      -27.38     27.38 o
  -1  16  15     1881.60     2106.13     64.55 o
   0  16  15        3.83      -21.38     21.38 o
   1  16  15     1306.08     1368.98     61.04 o
   2  16  15       48.81       41.48     20.32 o
  -1  17  15       48.61       55.51     27.74 o
   0  17  15      101.71      120.16     29.02 o
   1  17  15      224.02      209.89     32.43 o
  -3   0  16     1961.52     2141.39    108.69 o
  -2   0  16      314.14      362.25     49.02 o
  -1   0  16     1879.60     2021.98     98.99 o
   0   0  16       18.13        7.01     16.65 o
   1   0  16      687.33      708.42     38.51 o
   2   0  16       20.08        1.50     17.84 o
   3   0  16      177.10      170.61     24.10 o
   4   0  16      216.03      234.95     27.92 o
   5   0  16      263.37      322.96     30.06 o
  -3   1  16       58.22       53.61     24.25 o
  -2   1  16      479.74      468.91     37.44 o
  -1   1  16      286.53      218.49     29.95 o
   0   1  16      130.25      198.67     19.50 o
   1   1  16      230.77      245.39     18.46 o
   2   1  16        0.19       -8.91     12.11 o
   3   1  16       80.40       83.16     14.99 o
   4   1  16       76.27       78.96     15.86 o
   5   1  16       60.80       42.28     15.36 o
  -3   2  16     1452.43     1471.76     69.57 o
  -2   2  16      558.34      582.82     68.42 o
  -1   2  16     2291.56     2335.88     76.22 o
   0   2  16      197.29      249.65     20.98 o
   1   2  16      381.07      391.47     21.54 o
   2   2  16      281.99      314.19     20.22 o
   3   2  16      223.06      219.57     18.82 o
   4   2  16      164.84      155.64     19.44 o
   5   2  16      308.53      304.20     22.23 o
  -3   3  16      134.76      159.12     39.37 o
  -2   3  16     2227.59     2258.27     77.52 o
  -1   3  16       68.25       46.10     22.81 o
   0   3  16     1431.23     1395.58     43.20 o
   1   3  16      460.90      431.83     22.16 o
   2   3  16      111.93      117.35     16.10 o
   3   3  16      184.14      167.00     17.60 o
   4   3  16      309.56      322.57     21.84 o
  -5   4  16       77.79       -4.66     34.45 o
  -3   4  16       37.31       11.40     33.50 o
  -2   4  16       98.87      115.91     26.62 o
  -1   4  16      120.19      123.36     30.93 o
   0   4  16     1337.24     1388.43     42.50 o
   1   4  16       87.55       95.67     14.78 o
   2   4  16     1732.00     1742.92     42.80 o
   3   4  16       44.01       27.26     20.76 o
   4   4  16      760.34      772.73     30.32 o
  -3   5  16       62.99       35.87     24.30 o
  -2   5  16      397.53      423.52     36.30 o
  -1   5  16        0.02      -13.11     13.11 o
   0   5  16      826.95      859.06     33.83 o
   1   5  16       87.12       56.82     14.20 o
   2   5  16       40.23       49.80     14.71 o
   3   5  16        0.26       -5.85     12.59 o
   4   5  16        0.48        9.16     14.44 o
  -3   6  16       22.11      -14.25     22.70 o
  -2   6  16        6.35        1.11     20.51 o
  -1   6  16       98.52      154.29     17.86 o
   0   6  16     3829.86     3577.29    107.02 o
   1   6  16        3.31        3.39     12.33 o
   2   6  16     3237.61     3259.69     64.17 o
   3   6  16       99.19      105.68     16.60 o
   4   6  16      758.30      737.71     30.09 o
  -3   7  16        3.01      -21.12     21.37 o
  -2   7  16       60.10       30.50     35.30 o
  -1   7  16      111.55       74.50     23.14 o
   0   7  16       27.90       39.36     15.53 o
   1   7  16      757.54      771.94     28.45 o
   2   7  16      143.43      135.71     17.50 o
   3   7  16      227.35      243.35     19.68 o
   4   7  16        0.44        6.26     14.70 o
  -3   8  16        7.40       15.78     30.18 o
  -2   8  16       89.34       62.82     24.44 o
  -1   8  16        3.64      -12.24     18.34 o
   0   8  16      988.50      967.49     50.84 o
   1   8  16        0.27        1.16     14.38 o
   2   8  16     1048.61     1049.92     33.82 o
   3   8  16       81.61      109.30     16.58 o
   4   8  16      326.46      319.13     22.32 o
  -2   9  16      217.04      191.86     30.87 o
  -1   9  16      276.87      261.17     31.65 o
   0   9  16        4.29      -12.67     19.70 o
   1   9  16     1130.37     1176.94     54.27 o
   2   9  16      222.02      234.82     31.63 o
   3   9  16     1041.85     1103.22     48.22 o
   4   9  16      110.26      137.79     18.95 o
  -2  10  16       82.74       63.27     25.45 o
  -1  10  16      272.02      279.55     33.88 o
   0  10  16       69.17       49.08     24.49 o
   1  10  16        4.89      -25.24     25.24 o
   2  10  16      125.52      108.80     20.36 o
   3  10  16      242.40      279.26     30.60 o
   4  10  16       79.05       78.95     17.47 o
  -2  11  16        6.21       12.92     28.61 o
  -1  11  16      108.63       74.58     24.84 o
   0  11  16        2.76       -8.01     28.52 o
   1  11  16     1225.86     1241.33     56.52 o
   2  11  16       32.09       55.48     21.61 o
   3  11  16     1026.52     1165.78     48.69 o
  -2  12  16      290.77      289.87     35.17 o
  -1  12  16      395.40      424.82     59.50 o
   0  12  16       20.71       12.94     39.92 o
   1  12  16       51.89       92.59     25.45 o
   2  12  16       28.29       24.48     18.07 o
   3  12  16      231.42      229.53     37.61 o
  -2  13  16      692.70      763.50     51.28 o
  -1  13  16        6.31       -4.02     18.36 o
   0  13  16      308.60      374.51     56.31 o
   1  13  16       59.19       66.69     25.96 o
   2  13  16       59.08       69.36     20.79 o
   3  13  16       59.44       51.74     19.41 o
  -2  14  16      443.21      461.64     34.33 o
  -1  14  16      407.52      410.42     40.44 o
   0  14  16       20.08       22.57     24.37 o
   1  14  16       27.57       31.87     29.67 o
   2  14  16        5.45      -12.66     17.11 o
  -2  15  16     1389.75     1512.31     55.61 o
  -1  15  16       26.62       56.79     26.89 o
   0  15  16      869.76     1013.32     54.47 o
   1  15  16        2.36       -4.20     23.43 o
   2  15  16        5.09        1.37     18.45 o
  -1  16  16       23.41       20.28     41.67 o
   0  16  16      163.52      192.35     31.66 o
   1  16  16        4.11       -3.48     23.42 o
  -3   1  17      228.46      232.90     35.59 o
  -2   1  17      613.92      659.22     54.11 o
  -1   1  17        5.39       -9.18     20.65 o
   0   1  17      114.07      109.23     15.18 o
   1   1  17       14.39       -1.76     12.48 o
   2   1  17     1510.02     1497.43     47.31 o
   3   1  17       68.55       83.94     15.60 o
   4   1  17     1097.43     1071.08     35.97 o
  -3   2  17      573.36      572.06     45.34 o
  -2   2  17      204.76      202.01     30.42 o
  -1   2  17      287.50      270.22     30.19 o
   0   2  17      541.04      520.09     28.64 o
   1   2  17      136.96      143.82     16.37 o
   2   2  17      177.50      185.59     22.90 o
   3   2  17      373.16      369.66     22.54 o
   4   2  17      111.60      106.60     21.62 o
  -3   3  17      443.44      421.45     39.69 o
  -2   3  17       14.89        1.93     33.46 o
  -1   3  17      823.20      845.86     34.78 o
   0   3  17       46.06       40.57     16.41 o
   1   3  17      461.83      471.78     23.65 o
   2   3  17      453.74      452.84     24.40 o
   3   3  17      162.22      183.42     17.91 o
   4   3  17      291.71      289.13     22.17 o
  -3   4  17      472.23      492.46     40.95 o
  -2   4  17       82.36       44.51     23.98 o
  -1   4  17      291.88      302.36     23.38 o
   0   4  17      280.60      315.60     23.75 o
   1   4  17      212.55      232.18     18.92 o
   2   4  17       20.60       -2.79     12.19 o
   3   4  17      221.66      221.72     27.37 o
   4   4  17       49.04       41.45     15.80 o
  -3   5  17      458.00      443.76     40.84 o
  -2   5  17      127.57      102.60     27.48 o
  -1   5  17     2127.23     2194.40     61.17 o
   0   5  17       65.08       67.79     17.27 o
   1   5  17     1593.56     1617.58     41.61 o
   2   5  17        0.58       -1.14     13.83 o
   3   5  17       87.85       66.31     15.74 o
   4   5  17       46.76       31.86     15.42 o
  -2   6  17      115.18      130.28     27.48 o
  -1   6  17       89.00       89.16     25.58 o
   0   6  17      148.95      179.19     19.84 o
   1   6  17        8.19       30.42     13.99 o
   2   6  17       46.13       64.02     15.22 o
   3   6  17      107.79      112.36     17.02 o
   4   6  17        8.40      -13.14     13.14 o
  -2   7  17      529.46      490.89     40.80 o
  -1   7  17     1963.24     1998.97     73.87 o
   0   7  17      208.52      228.84     39.55 o
   1   7  17     1662.29     1655.47     42.37 o
   2   7  17        0.00      -13.03     13.03 o
   3   7  17      108.64       94.00     17.64 o
   4   7  17        0.72      -13.75     13.75 o
  -2   8  17      880.08      804.78     48.94 o
  -1   8  17       16.54       12.06     22.95 o
   0   8  17     1521.28     1664.38     65.78 o
   1   8  17       43.92       -2.43     20.43 o
   2   8  17      471.01      525.18     26.37 o
   3   8  17        0.71       -8.56     14.13 o
  -2   9  17       43.57       27.16     24.56 o
  -1   9  17      435.16      438.34     38.64 o
   0   9  17      195.16      181.58     30.74 o
   1   9  17      308.25      291.29     31.06 o
   2   9  17      275.94      288.10     26.29 o
   3   9  17       66.68       62.00     16.53 o
  -2  10  17      892.22      948.04     59.15 o
  -1  10  17       56.35       50.57     25.93 o
   0  10  17     1641.06     1682.69     68.49 o
   1  10  17        9.41       -2.98     20.72 o
   2  10  17      837.01      830.63     38.91 o
   3  10  17       10.11        1.16     18.47 o
  -2  11  17       39.62       31.29     27.21 o
  -1  11  17       56.12       45.03     24.93 o
   0  11  17      149.55       92.86     27.83 o
   1  11  17       30.82       32.88     24.31 o
   2  11  17      583.51      631.90     35.12 o
   3  11  17        0.17      -22.54     22.54 o
  -2  12  17       26.74       28.62     27.44 o
  -1  12  17       17.62      -21.22     21.22 o
   0  12  17      386.06      368.70     42.37 o
   1  12  17       35.58       34.66     32.63 o
   2  12  17      235.66      238.94     27.84 o
  -2  13  17       13.36      -21.42     26.58 o
  -1  13  17       65.92       57.62     28.21 o
   0  13  17       39.40        7.79     34.29 o
   1  13  17       85.33       67.32     26.58 o
   2  13  17      293.58      275.91     27.35 o
  -1  14  17       45.69        5.00     26.27 o
   0  14  17       35.63       49.92     29.17 o
   1  14  17      152.98      162.99     35.17 o
  -2   0  18       88.57       68.49     34.80 o
  -1   0  18      740.86      716.11     64.82 o
   0   0  18       85.85       86.27     20.70 o
   1   0  18     1954.24     1981.19     66.44 o
   2   0  18        7.65       -7.69     18.60 o
   3   0  18     1474.30     1467.93     63.65 o
  -2   1  18        0.08      -22.44     27.18 o
  -1   1  18       56.45       -1.30     22.46 o
   0   1  18      102.67       92.39     15.27 o
   1   1  18       80.53      103.28     19.74 o
   2   1  18       56.51       52.38     15.22 o
   3   1  18        0.39        4.59     14.97 o
  -2   2  18        1.36      -21.30     21.30 o
  -1   2  18      440.07      432.12     27.41 o
   0   2  18       17.97       12.21     13.38 o
   1   2  18     1466.45     1433.46     39.61 o
   2   2  18        6.96       -3.98     13.58 o
   3   2  18      769.66      782.81     30.76 o
  -2   3  18        6.23        8.01     25.93 o
  -1   3  18      416.56      452.16     35.29 o
   0   3  18      765.49      786.42     34.84 o
   1   3  18       49.75       65.57     15.76 o
   2   3  18      661.71      684.55     28.84 o
   3   3  18      136.68      147.69     17.88 o
  -2   4  18      637.57      721.27     48.40 o
  -1   4  18      280.43      316.92     51.00 o
   0   4  18       73.94      113.03     19.07 o
   1   4  18      149.15      162.79     24.44 o
   2   4  18      137.65      133.98     16.95 o
   3   4  18       34.08        5.59     14.52 o
  -2   5  18        6.34      -21.56     21.56 o
  -1   5  18       39.09       66.96     26.46 o
   0   5  18      376.69      412.18     27.26 o
   1   5  18       15.24       10.39     13.05 o
   2   5  18      386.77      434.55     24.79 o
   3   5  18       17.30       28.37     15.36 o
  -2   6  18      756.14      791.76     49.67 o
  -1   6  18      150.39      160.43     30.15 o
   0   6  18      498.65      483.92     39.65 o
   1   6  18        5.79        2.85     13.33 o
   2   6  18      120.44      125.82     17.89 o
   3   6  18        0.53      -13.70     14.16 o
  -2   7  18        9.71      -23.77     23.77 o
  -1   7  18      393.96      397.82     37.53 o
   0   7  18       36.50       37.68     23.78 o
   1   7  18       69.16       87.15     25.02 o
   2   7  18       14.59       11.79     14.36 o
   3   7  18       59.70       48.50     16.46 o
  -2   8  18      441.23      472.64     41.94 o
  -1   8  18      219.95      186.35     32.19 o
   0   8  18      166.01      124.90     29.10 o
   1   8  18       90.69       96.35     20.77 o
   2   8  18       10.14       26.42     18.52 o
   3   8  18        0.82        8.57     21.44 o
  -2   9  18      230.51      259.80     39.28 o
  -1   9  18      784.67      835.54     50.68 o
   0   9  18        1.03      -22.03     22.03 o
   1   9  18      186.98      181.56     23.26 o
   2   9  18        4.81       -7.41     16.42 o
  -2  10  18        0.59        6.13     26.03 o
  -1  10  18      160.81      200.30     33.24 o
   0  10  18        0.05      -15.50     21.28 o
   1  10  18      331.62      368.86     28.91 o
   2  10  18        2.52       -4.33     17.98 o
  -2  11  18      141.74      200.14     32.48 o
  -1  11  18      466.39      455.48     41.23 o
   0  11  18       12.20       34.21     24.59 o
   1  11  18      121.88      178.19     24.57 o
   2  11  18        3.25       11.67     18.14 o
  -1  12  18      545.05      588.23     46.05 o
   0  12  18      206.92      229.49     34.22 o
   1  12  18      726.28      709.99     37.32 o
  -2   1  19      627.10      634.12     47.01 o
  -1   1  19      351.01      375.85     28.24 o
   0   1  19     1126.34     1210.71     36.50 o
   1   1  19       31.21        8.80     14.06 o
   2   1  19      360.10      369.80     23.18 o
   3   1  19       26.90       24.44     15.75 o
  -2   2  19      115.78      110.82     28.92 o
  -1   2  19      535.47      530.26     31.09 o
   0   2  19        1.62        4.91     13.74 o
   1   2  19      308.97      316.38     21.51 o
   2   2  19        7.68       -4.12     13.72 o
   3   2  19        4.42       -6.80     14.19 o
  -2   3  19      252.52      249.66     29.52 o
  -1   3  19      121.84      137.31     38.48 o
   0   3  19      329.60      339.77     23.35 o
   1   3  19      351.20      391.16     23.71 o
   2   3  19      129.46      167.54     18.64 o
   3   3  19      249.51      252.70     21.50 o
  -2   4  19      236.57      246.09     34.83 o
  -1   4  19      579.36      582.35     45.83 o
   0   4  19       55.24       49.47     13.85 o
   1   4  19      824.54      869.06     31.99 o
   2   4  19       46.19       17.42     14.58 o
  -2   5  19       20.58      -15.06     33.78 o
  -1   5  19       13.19      -27.92     34.38 o
   0   5  19       13.12        8.47     23.33 o
   1   5  19      628.70      690.73     29.72 o
   2   5  19       37.51       41.07     15.32 o
  -2   6  19        1.32       22.35     25.86 o
  -1   6  19       51.23       66.81     33.64 o
   0   6  19        0.73        2.92     30.04 o
   1   6  19       63.60       64.63     18.80 o
   2   6  19       31.01       18.80     14.91 o
  -2   7  19        5.40      -21.74     21.74 o
  -1   7  19        1.99        1.57     23.61 o
   0   7  19        8.06        4.91     26.44 o
   1   7  19      312.47      311.86     26.04 o
   2   7  19       11.38       -1.42     17.42 o
  -2   8  19      121.61      166.14     31.68 o
  -1   8  19       11.68      -24.10     24.87 o
   0   8  19        2.96      -20.84     20.84 o
   1   8  19        4.53       -1.29     17.56 o
   2   8  19      212.61      178.69     23.67 o
  -1   9  19        0.08      -22.97     22.97 o
   0   9  19        4.75      -20.94     20.94 o
   1   9  19       62.71       48.72     18.52 o
  -1  10  19        5.68      -12.30     37.66 o
   0  10  19        7.95       25.78     24.55 o
  -2   0  20      225.72      222.09     46.71 o
  -1   0  20      375.93      410.32     33.70 o
   0   0  20       32.09       43.86     21.27 o
   1   0  20        0.42       -0.96     19.34 o
   2   0  20        8.63        1.53     20.16 o
  -2   1  20      113.25      112.08     30.99 o
  -1   1  20        2.21        3.29     17.32 o
   0   1  20       41.60       40.17     18.80 o
   1   1  20       28.16        6.00     15.27 o
   2   1  20       12.30        4.44     14.29 o
  -2   2  20      280.36      316.33     87.97 o
  -1   2  20      176.18      194.39     31.66 o
   0   2  20      119.13      154.19     17.81 o
   1   2  20        0.01      -13.09     13.09 o
   2   2  20       23.40       10.72     14.72 o
  -2   3  20      438.99      412.50     40.86 o
  -1   3  20        4.07       37.93     27.13 o
   0   3  20      284.43      293.30     21.44 o
   1   3  20      126.15      115.29     17.41 o
  -1   4  20        9.85       31.44     25.65 o
   0   4  20      510.96      482.02     54.12 o
   1   4  20       70.97       84.34     16.78 o
  -1   5  20       22.61       -1.05     24.14 o
   0   5  20       98.83       64.96     19.94 o
   1   5  20        2.05       -3.23     19.12 o
  -1   6  20      251.78      212.61     34.49 o
   0   6  20      655.44      699.43     37.03 o
   1   6  20       81.70       52.75     18.05 o
   0   7  20        2.71       -3.62     24.49 o
 
